# Supplementary material for: Impact of left ventricular concentricity on long-term mortality in a hospital-based population in Japan
Source: PLoS One. 2018 Aug 30;13(8):e0203227. doi: 10.1371/journal.pone.0203227 (PMC6117041; doi:10.1371/journal.pone.0203227)
Supplement: S1 Dataset — (XLSX) [file pone.0203227.s001.xlsx]

## Sheet: data set
Age	sex	LVDd	LVDs	FS	EF	IVSTd	LVPWd	LAD	LA_VolumeIndex	BSA	ＬＶＭＩ	DM	HT	HLP	IHD	AS	CKD	OMI	MR	MS	AR	RWT	RWTover.42	LVMI high	normal LVMI	EF below50	AF or Not	LAVI high	BMI	BMI＞30	death	follow period	censoring	HF1uAP2MIAA4AD5PAD6CI7CH8	HF	uAP	MI	Aortic aneurysm	Aortic disection	PAD	Cerebral Infarction	Cerebral Hemorrhage	event follow period	event censoring	HF censoring	uAP censoring	MI censoring	Aortic disease censoring	Aortic aneurysm censoring
45	1	47	30	36	65	9	9	38	22	1.63	87.1827	0	1	1	1	0	0	0	0	0	0	0.382979	0	0	1	0	0	0	22.2063	0	0	4.27671	1	0	0	0	0	0	0	0	0	0	4.27671	1	1	1	1	1	1
78	1	46	29	37	66	8	7	35	22	1.66	64.9791	0	1	1	1	0	0	0	0	0	0	0.304348	0	0	1	0	0	0	24.6094	0	0	4.2	1	1	1	0	0	0	0	0	0	0	0.0794521	0	0	1	1	1	1
62	0	45	28	37	67	7	8	29	19	1.49	69.7293	0	0	0	0	0	0	0	0	0	0	0.355556	0	0	1	0	0	0	20.0288	0	0	3.91507	1	0	0	0	0	0	0	0	0	0	3.91507	1	1	1	1	1	1
72	1	48	30	37	67	7	7	34		1.543	68.8768	0	1	1	1	0	0	0	0	0	0	0.291667	0	0	1	0	0		21.069	0	0	3.54247	1	0	0	0	0	0	0	0	0	0	3.54247	1	1	1	1	1	1
53	1	44	30	30	57	10	10	38	33	1.72	85.5996	0	1	0	1	0	1	0	0	0	0	0.454545	1	0	1	0	0	0	26.2336	0	0	3.68219	1	1	1	0	0	0	0	0	0	0	0.613699	0	0	1	1	1	1
72	1	53.2	33.8	36.5	65.7	8.8	7.4	46.7	33.3	1.8	84.9044	1	1	1	1	0	0	0	0	0	0	0.278195	0	0	1	0	0	0	26.1286	0	0	4.34521	1	0	0	0	0	0	0	0	0	0	4.34521	1	1	1	1	1	1
74	0	41.8	28.4	32.1	60.6	12	11	32.5	28.3	1.39	119.152	1	1	1	1	0	1	0	0	0	0	0.526316	1	1	0	0	0	0	25.2926	0	0	2.58904	1	0	0	0	0	0	0	0	0	0	2.58904	1	1	1	1	1	1
65	1	43	30	31	59	11	11	48	39	1.77	91.7168	0	1	0	1	0	0	0	0	0	0	0.511628	1	0	1	0	0	0	21.9713	0	0	4.36986	1	0	0	0	0	0	0	0	0	0	4.36986	1	1	1	1	1	1
84	0	47	34	28	54	9	8	36	41	1.2	109.77	1	1	1	1	0	1	0	0	0	0	0.340426	0	1	0	0	0	0	16.6468	0	0	3.7589	1	0	0	0	0	0	0	0	0	0	3.7589	1	1	1	1	1	1
59	1	45	29	34	64	8	6	24	9	1.3	73.123	1	1	0	1	0	1	0	0	0	0	0.266667	0	0	1	0	0	0	15.0108	0	0	3.86027	1	0	0	0	0	0	0	0	0	0	3.86027	1	1	1	1	1	1
78	1	47	36	24	47	8	7	41	28	1.76	63.5845	1	1	1	1	0	0	0	0	0	0	0.297872	0	0	1	1	0	0	27.7767	0	0	3.97808	1	0	0	0	0	0	0	0	0	0	3.97808	1	1	1	1	1	1
90	0	47	32	31	59	8	8	47	31	1.46	83.3281	1	1	1	1	0	0	0	0	0	0	0.340426	0	0	1	0	1	0	26.635	0	1	4.02192	0	0	0	0	0	0	0	0	0	0	4.02192	0	1	1	1	1	1
59	1	51	36	29	55	8	7	34	23	1.68	76.6855	0	0	0	1	0	1	0	0	0	0	0.27451	0	0	1	0	0	0	20.2768	0	0	2.19726	1	0	0	0	0	0	0	0	0	0	2.19726	1	1	1	1	1	1
63	0	52	36	30	57	9	9	55	95.5	1.56	107.943	0	1	0	1	1	0	0	0	0	0	0.346154	0	1	0	0	1	1	21.7555	0	0	4.31507	1	0	0	0	0	0	0	0	0	0	4.31507	1	1	1	1	1	1
87	0	64.7	53.1	17.9	36.4	7	7	42.2	48.1	1.22	147.717	0	1	0	1	0	0	0	0	0	1	0.216383	0	1	0	1	0	1	14.9116	0	0	4.43014	1	1	1	0	0	0	0	0	0	0	4.14795	0	0	1	1	1	1
74	0	40	26	35	65	6	6	20	13	1.32	48.2867	1	0	1	1	0	0	0	0	0	0	0.3	0	0	1	0	0	0	16.2331	0	1	2.52329	0	0	0	0	0	0	0	0	0	0	2.52329	0	1	1	1	1	1
84	1	44	31	31	59	10	10	47	65	1.502	98.0235	0	1	0	1	0	0	0	1	0	0	0.454545	1	0	1	0	1	1	23.0681	0	0	2.68767	1	1	1	0	0	0	0	0	0	0	0.0958904	0	0	1	1	1	1
77	1	49	31	37	67	11	12	47	40	1.65	128.884	1	1	0	0	0	1	0	1	0	0	0.489796	1	1	0	0	1	0	23.9188	0	0	4.4411	1	0	0	0	0	0	0	0	0	0	4.4411	1	1	1	1	1	1
66	0	45	29	37	67	9	9	41	21	1.63	81.1188	1	1	1	1	0	0	0	0	0	0	0.4	0	0	1	0	0	0	32.3939	1	0	4.1726	1	8	0	0	0	0	0	0	0	1	2.14795	0	1	1	1	1	1
61	1	46	30	36	66	7	9	58	78	1.61	72.8608	1	1	0	0	0	0	0	0	0	0	0.391304	0	0	1	0	1	1	18.5568	0	0	3.54795	1	0	0	0	0	0	0	0	0	0	3.54795	1	1	1	1	1	1
83	1	46.8	30.5	34.8	64.1	7.9	8.8	40.7	30.9	1.71	74.7075	0	1	1	1	0	0	0	0	0	0	0.376068	0	0	1	0	0	0	18.9388	0	0	4.28493	1	0	0	0	0	0	0	0	0	0	4.28493	1	1	1	1	1	1
78	0	40	27	33	63	9	8	31		1.298	77.6835	0	1	0	1	0	0	0	0	0	0	0.4	0	0	1	0	0		20.1825	0	1	0.19726	0	0	0	0	0	0	0	0	0	0	0.19726	0	1	1	1	1	1
85	0	38	24	35	65	7	7	31				1	1	0	0	0	0	0	0	0	0	0.368421	0			0	0				0	2.32055	1	0	0	0	0	0	0	0	0	0	2.32055	1	1	1	1	1	1
80	1	50	34	32	60	9	8	51	56	1.68	87.0449	1	1	0	0	0	0	0	0	0	0	0.32	0	0	1	0	1	1	25.3906	0	0	3.93151	1	0	0	0	0	0	0	0	0	0	3.93151	1	1	1	1	1	1
69	1	51	35	32	60	9	8	38	19	1.58	95.723	0	1	0	1	0	0	0	0	0	0	0.313725	0	0	1	0	0	0	21.875	0	0	1.95616	1	0	0	0	0	0	0	0	0	0	1.95616	1	1	1	1	1	1
71	0	40	26	35	65	8	8	41	44	1.47	63.1735	1	1	0	0	0	0	0	0	1	0	0.4	0	0	1	0	0	1	18.2478	0	0	4.45479	1	7	0	0	0	0	0	0	1	0	1.94795	0	1	1	1	1	1
74	1	52	41	20	41	10	7	44	33	1.73	90.3666	1	1	1	1	0	0	1	0	0	0	0.269231	0	0	1	1	0	0	26.6193	0	0	3.83288	1	7	0	0	0	0	0	0	1	0	2.46849	0	1	1	1	1	1
83	1	62	44	29	54	9	8	34	57	1.86	113.936	1	1	0	1	1	1	0	0	0	0	0.258065	0	0	1	0	1	1	22.3435	0	0	3.78356	1	1	1	0	0	0	0	0	0	0	2.3589	0	0	1	1	1	1
83	0	47	31	34	62	11	10	38	29	1.44	121.686	1	1	1	0	1	0	0	0	0	0	0.425532	1	1	0	0	0	0	24.064	0	0	3.83836	1	0	0	0	0	0	0	0	0	0	3.83836	1	1	1	1	1	1
76	1	52.9	35.4	33.1	61.2	6.8	7.9	32	22	1.59	84.1841	1	1	1	1	0	0	1	0	0	0	0.298677	0	0	1	0	0	0	22.2656	0	0	4.41096	1	3	0	0	1	0	0	0	0	0	1.02466	0	1	1	0	1	1
77	1	49	31	37	66	8	8	37	19	1.7	76.8263	1	1	0	1	0	0	0	0	0	0	0.326531	0	0	1	0	0	0	22.8625	0	1	3.88767	0	0	0	0	0	0	0	0	0	0	3.88767	0	1	1	1	1	1
67	1	44	28	36	66	8	7	33	14	1.55	64.518	1	1	1	1	0	0	0	0	0	0	0.318182	0	0	1	0	0	0	19.3337	0	0	3.60274	1	0	0	0	0	0	0	0	0	0	3.60274	1	1	1	1	1	1
61	1	49	38	23	46	8	8	35	14	1.77	73.7879	1	1	1	1	0	0	1	0	0	0	0.326531	0	0	1	1	0	0	26.7981	0	0	4.03014	1	0	0	0	0	0	0	0	0	0	4.03014	1	1	1	1	1	1
66	1	49	31	36	66	8	8	29	13	1.7	76.8263	0	1	0	0	0	0	0	0	0	0	0.326531	0	0	1	0	0	0	21.9671	0	0	3.88767	1	0	0	0	0	0	0	0	0	0	3.88767	1	1	1	1	1	1
76	1	39	26	33	62	8	8	39		1.62	54.9822	1	1	0	1	0	0	0	0	0	0	0.410256	0	0	1	0	0		20.3223	0	0	3.97808	1	0	0	0	0	0	0	0	0	0	3.97808	1	1	1	1	1	1
93	0	44	28	38	68	8	7	43	39	1.452	68.8725	0	1	1	1	0	0	0	0	0	0	0.318182	0	0	1	0	1	0	27.3852	0	1	0.0821918	0	0	0	0	0	0	0	0	0	0	0.0821918	0	1	1	1	1	1
65	1	48	33	31	58	7	7	33	19	1.73	61.4318	0	1	1	0	0	0	0	0	0	0	0.291667	0	0	1	0	0	0	22.6757	0	0	3.81644	1	0	0	0	0	0	0	0	0	0	3.81644	1	1	1	1	1	1
79	1	55	45	18	37	8	7	43	40	1.56	94.2004	1	1	0	1	0	0	0	0	0	0	0.254545	0	0	1	1	0	0	23.5304	0	0	4.3726	1	0	0	0	0	0	0	0	0	0	4.3726	1	1	1	1	1	1
66	0	48	30	37	67	9	8	39	29	1.48	92.2136	0	1	1	0	0	1	0	0	0	0	0.333333	0	0	1	0	0	0	20.2848	0	0	2.46849	1	0	0	0	0	0	0	0	0	0	2.46849	1	1	1	1	1	1
71	0	42	27	37	68	6	5	31	15	1.56	39.8879	0	0	0	0	0	0	0	0	0	0	0.238095	0	0	1	0	0	0	19.9481	0	0	4.08493	1	0	0	0	0	0	0	0	0	0	4.08493	1	1	1	1	1	1
37	0	43	29	32	61	6	7	30	14	1.53	52.2636	0	0	0	0	0	0	0	0	0	0	0.325581	0	0	1	0	0	0	24.0079	0	0	4.0274	1	0	0	0	0	0	0	0	0	0	4.0274	1	1	1	1	1	1
81	0	39	26	32	61	10	10	34	20	1.77	68.6568	0	1	1	0	0	0	0	0	0	0	0.512821	1	0	1	0	0	0	30.8329	1	0	3.98904	1	0	0	0	0	0	0	0	0	0	3.98904	1	1	1	1	1	1
83	0	40	27	33	63	8	6	34		1.34	58.0318	0	1	0	1	1	0	0	0	0	0	0.3	0	0	1	0	0		20.3619	0	0	4.00548	1	0	0	0	0	0	0	0	0	0	4.00548	1	1	1	1	1	1
80	1	43	28	35	64	9	9	42	29	1.69	72.6029	0	0	0	0	0	0	0	0	0	0	0.418605	0	0	1	0	0	0	25.7812	0	0	3.98082	1	7	0	0	0	0	0	0	1	0	3.65479	0	1	1	1	1	1
92	0	43	25	43	74	7	8	30	27	1.48	64.9892	1	1	1	0	0	0	0	0	0	0	0.372093	0	0	1	0	1	0	21.9261	0	0	0.306849	1	0	0	0	0	0	0	0	0	0	0.306849	1	1	1	1	1	1
75	0	36	24	33	62	8	7	32	16	1.39	51.4737	1	1	1	1	0	0	0	0	0	0	0.388889	0	0	1	0	0	0	20.1746	0	0	3.87123	1	0	0	0	0	0	0	0	0	0	3.87123	1	1	1	1	1	1
86	0	45	30	34	63	8	8	39	35	1.26	89.7086	0	1	1	0	1	0	0	0	0	0	0.355556	0	0	1	0	0	0	18.2961	0	0	2.66027	1	0	0	0	0	0	0	0	0	0	2.66027	1	1	1	1	1	1
73	0	42	24	44	76	7	7	41	25.9	1.43	59.0713	0	0	1	1	0	0	0	0	0	0	0.333333	0	0	1	0	0	0	22.6757	0	1	3.62466	0	0	0	0	0	0	0	0	0	0	3.62466	0	1	1	1	1	1
70	0	43.4	28.5	34.3	63.6	7	7	35.3	20.9	1.61	55.4874	0	1	1	0	0	0	0	0	0	0	0.322581	0	0	1	0	0	0	21.4536	0	0	4.36438	1	1	1	0	0	0	0	0	0	0	4.27123	0	0	1	1	1	1
70	1	50	32	36	65	8	8	35		1.64	82.4374	1	0	0	0	0	0	0	0	0	0	0.32	0	0	1	0	0		23.533	0	0	4.39178	1	0	0	0	0	0	0	0	0	0	4.39178	1	1	1	1	1	1
41	1	52	36	32	59	6	7	16	35	1.86	59.9477	0	0	0	0	0	0	0	1	0	0	0.269231	0	0	1	0	0	0	25.3069	0	0	2.08493	1	0	0	0	0	0	0	0	0	0	2.08493	1	1	1	1	1	1
83	0	41	26	37	68	7	7	37		1.37	59.1842	0	1	0	0	0	0	0	0	0	0	0.341463	0	0	1	0	0		21.4573	0	0	0.841096	1	0	0	0	0	0	0	0	0	0	0.841096	1	1	1	1	1	1
70	0	58	38	34	62	11	12	70	184	1.38	202.773	0	1	0	1	1	0	0	0	0	1	0.413793	0	1	0	0	1	1	19.4771	0	0	4.36164	1	1	1	0	0	0	0	0	0	0	1.15616	0	0	1	1	1	1
71	1	48	37	23	46	9	10	41	30	1.69	93.623	1	1	1	1	0	0	1	0	0	0	0.416667	0	0	1	1	0	0	25.7812	0	0	0.939726	1	0	0	0	0	0	0	0	0	0	0.939726	1	1	1	1	1	1
65	0	40	27	33	61	8	8	37	30	1.44	64.4897	0	1	0	1	0	1	0	0	0	0	0.4	0	0	1	0	1	0	22.6667	0	0	4.16164	1	0	0	0	0	0	0	0	0	0	4.16164	1	1	1	1	1	1
79	1	42	27	36	66	11	9	42		1.83	74.6712	1	1	1	0	0	1	0	0	0	0	0.428571	1	0	1	0	0		26.0417	0	0	4.03014	1	0	0	0	0	0	0	0	0	0	4.03014	1	1	1	1	1	1
80	1	33.6	23.4	30.4	59	8.5	8.1	19.5	10.5	1.45	50.823	0	0	0	0	0	0	0	0	0	0	0.482143	1	0	1	0	0	0	14.7054	0	1	0.326027	0	0	0	0	0	0	0	0	0	0	0.326027	0	1	1	1	1	1
70	0	48	31	36	65	6	7	39	28	1.44	67.2474	0	1	1	0	0	0	0	0	0	0	0.291667	0	0	1	0	0	0	19.9792	0	0	4.00822	1	0	0	0	0	0	0	0	0	0	4.00822	1	1	1	1	1	1
74	1	44	27	38	68	7	7	24	9	1.68	54.4409	0	1	0	0	0	0	0	0	0	0	0.318182	0	0	1	0	0	0	20.6575	0	0	3.57808	1	0	0	0	0	0	0	0	0	0	3.57808	1	1	1	1	1	1
82	1	43	28	35	65	8	8	35	19	1.83	57.2274	0	1	1	0	0	0	0	0	0	0	0.372093	0	0	1	0	0	0	24.7405	0	0	1.21644	1	0	0	0	0	0	0	0	0	0	1.21644	1	1	1	1	1	1
77	0	40	26	36	66	8	8	28	13	1.32	70.3524	0	1	1	0	0	0	0	0	0	0	0.4	0	0	1	0	0	0	20.9275	0	0	4.14247	1	0	0	0	0	0	0	0	0	0	4.14247	1	1	1	1	1	1
79	0	46.3	34.2	26.1	51.3	10.2	10.2	39	29	1.38	119.066	0	1	0	0	0	0	0	0	0	1	0.440605	1	1	0	0	0	0	24.7967	0	0	4.24658	1	0	0	0	0	0	0	0	0	0	4.24658	1	1	1	1	1	1
76	0	41	27	33	62	8	8	41	31	1.36	71.1315	1	1	1	0	0	0	0	0	0	0	0.390244	0	0	1	0	0	0	24.1024	0	0	4.03014	1	8	0	0	0	0	0	0	0	1	3.13151	0	1	1	1	1	1
66	1	52	32	37	66	9	9	31	12	1.73	97.3357	0	0	0	0	0	0	0	0	0	0	0.346154	0	0	1	0	0	0	28.0843	0	0	4.24658	1	0	0	0	0	0	0	0	0	0	4.24658	1	1	1	1	1	1
89	0	35	23	33	63	8	8	28	16	1.2	62.2452	1	1	1	0	0	0	0	0	0	0	0.457143	1	0	1	0	0	0	16.6468	0	0	0.890411	1	7	0	0	0	0	0	0	1	0	0.336986	0	1	1	1	1	1
60	1	41	27	34	63	10	10	31	10	1.77	74.2975	1	1	0	1	0	0	1	0	0	0	0.487805	1	0	1	0	0	0	25.7117	0	0	3.54795	1	0	0	0	0	0	0	0	0	0	3.54795	1	1	1	1	1	1
94	1	58	40	31	58	9	9	46		1.58	128.415	1	1	0	1	0	1	0	1	0	0	0.310345	0	1	0	0	0		18.2066	0	1	1.47671	0	0	0	0	0	0	0	0	0	0	1.47671	0	1	1	1	1	1
89	0	45	29	35	64	9	8	32		1.249	98.0572	0	1	0	0	1	0	0	0	0	1	0.355556	0	1	0	0	0		19.4521	0	0	3.96986	1	0	0	0	0	0	0	0	0	0	3.96986	1	1	1	1	1	1
72	0	44	29	33	62	8	7	29	20	1.39	71.9445	0	0	0	1	0	0	0	0	0	1	0.318182	0	0	1	0	0	0	19.2234	0	0	3.47123	1	1	1	0	0	0	0	0	0	0	3.59452	0	0	1	1	1	1
93	1	45.6	28.2	38.2	68.4	8	8	34	23.4	1.66	69.6308	1	1	1	0	0	0	0	0	0	0	0.350877	0	0	1	0	1	0	25.9173	0	1	1.77808	0	0	0	0	0	0	0	0	0	0	1.77808	0	1	1	1	1	1
61	1	47	29	39	69	9	8	37	18	1.59	82.8451	0	1	1	1	0	0	1	0	0	0	0.340426	0	0	1	0	0	0	25.721	0	0	4.21918	1	0	0	0	0	0	0	0	0	0	4.21918	1	1	1	1	1	1
89	0	35	22	38	69	6	7	30	20	1.3	43.3393	1	1	0	0	0	0	0	0	0	0	0.4	0	0	1	0	0	0	17.7778	0	1	3.85479	0	0	0	0	0	0	0	0	0	0	3.85479	0	1	1	1	1	1
81	1	39.4	25	36.5	67	8	7	30.9	18.8	1.51	55.004	0	1	0	0	0	0	0	0	0	0	0.35533	0	0	1	0	0	0	19.9219	0	1	2.26301	0	0	0	0	0	0	0	0	0	0	2.26301	0	1	1	1	1	1
83	1	43.9	31	29.4	56.5	8	9	38.5		1.706	68.8925	1	1	1	0	1	1	0	0	0	0	0.410023	0	0	1	0	1		22.038	0	1	1.9863	0	0	0	0	0	0	0	0	0	0	1.9863	0	1	1	1	1	1
68	0	44.1	27.9	36.7	66.8	7	8	29.3		1.437	69.86	0	1	0	0	0	1	0	0	0	0	0.362812	0	0	1	0	0		22.4	0	0	4.44384	1	0	0	0	0	0	0	0	0	0	4.44384	1	1	1	1	1	1
69	1	54	35	36	65	9	7	44		1.842	83.8038	0	1	1	0	0	0	0	0	0	0	0.259259	0	0	1	0	0		25.2595	0	0	3.64384	1	0	0	0	0	0	0	0	0	0	3.64384	1	1	1	1	1	1
74	1	48	31	36	66	8	8	37	28	1.72	73.3092	0	0	0	0	0	0	0	0	0	0	0.333333	0	0	1	0	0	0	23.5883	0	0	4.29315	1	0	0	0	0	0	0	0	0	0	4.29315	1	1	1	1	1	1
94	1	48	31	35	65	10	8	44	24	1.44	102.212	1	1	1	1	0	1	0	0	0	0	0.333333	0	0	1	0	0	0	18.4265	0	1	1.64658	0	0	0	0	0	0	0	0	0	0	1.64658	0	1	1	1	1	1
65	1	51	38	26	50	8	9	40	45	1.32	114.578	1	1	1	1	0	1	0	0	0	0	0.352941	0	0	1	0	1	1	23.5714	0	1	0.156164	0	0	0	0	0	0	0	0	0	0	0.156164	0	1	1	1	1	1
76	1	48	31	35	65	9	9	37	20	1.71	86.0729	1	1	1	0	0	0	0	0	0	0	0.375	0	0	1	0	0	0	24.841	0	0	4.39178	1	0	0	0	0	0	0	0	0	0	4.39178	1	1	1	1	1	1
88	0	33	23	29	57	6	6	28	14	1.25	36.7336	0	1	1	0	0	0	0	0	0	1	0.363636	0	0	1	0	0	0	18.8079	0	0	3.59178	1	0	0	0	0	0	0	0	0	0	3.59178	1	1	1	1	1	1
62	0	46	30	34	63	8	8	33	22	1.38	85.0043	0	0	0	0	0	1	0	0	0	0	0.347826	0	0	1	0	0	0	18.7962	0	0	0	1	0	0	0	0	0	0	0	0	0	0	1	1	1	1	1	1
80	1	43	28	34	63	8	8	29	17	1.49	70.286	1	1	1	1	0	0	0	0	0	0	0.372093	0	0	1	0	0	0	22.8117	0	0	3.5863	1	0	0	0	0	0	0	0	0	0	3.5863	1	1	1	1	1	1
69	1	51.3	32.8	36.1	65.5	8.4	8.9	33.8	17.3	1.66	94.1382	1	1	1	1	0	1	0	0	0	0	0.346979	0	0	1	0	0	0	24.3865	0	0	4.2	1	0	0	0	0	0	0	0	0	0	4.2	1	1	1	1	1	1
73	0	40	28	29	57	6	6	26	10	1.29	49.4097	0	0	0	1	0	0	0	0	0	0	0.3	0	0	1	0	0	0	18.2615	0	0	3.83014	1	0	0	0	0	0	0	0	0	0	3.83014	1	1	1	1	1	1
72	0	51	34	33	61	6	7	37	23	1.59	67.7602	0	1	0	0	0	0	0	0	0	0	0.27451	0	0	1	0	0	0	23.634	0	0	4.2	1	0	0	0	0	0	0	0	0	0	4.2	1	1	1	1	1	1
79	0	62	48	23	49	8	8	80	154	1.58	124.392	1	1	0	1	0	0	0	0	0	0	0.258065	0	1	0	1	1	1	23.5304	0	0	2.58082	1	1	1	0	0	0	0	0	0	0	0.326027	0	0	1	1	1	1
90	0	47	29	38	68	9	9	37	20	1.338	106.209	0	1	1	0	1	1	0	0	0	0	0.382979	0	1	0	0	0	0	21.0277	0	0	3.71781	1	0	0	0	0	0	0	0	0	0	3.71781	1	1	1	1	1	1
79	0	46.1	35.1	23.9	47.6	8.4	8.4	42	35	1.65	76.0835	1	1	1	1	0	0	1	0	0	0	0.364425	0	0	1	1	0	0	28.251	0	1	0.424658	0	0	0	0	0	0	0	0	0	0	0.424658	0	1	1	1	1	1
76	1	50	32	37	66	8	8	44	28	1.67	80.9565	1	1	1	1	0	0	0	0	0	0	0.32	0	0	1	0	0	0	24.6904	0	0	4.36164	1	0	0	0	0	0	0	0	0	0	4.36164	1	1	1	1	1	1
78	1	50	36	29	56	10	11	51	38	1.98	97.87	1	1	1	0	0	1	0	0	0	0	0.44	1	0	1	0	0	0	36.264	1	0	4.22466	1	2	0	1	0	0	0	0	0	0	3.82192	0	1	0	1	1	1
85	1	67	56	16	33	10	9	39	35	1.39	200.694	0	1	1	1	0	1	0	0	0	0	0.268657	0	1	0	1	0	0	17.9817	0	1	1.59178	0	0	0	0	0	0	0	0	0	0	1.59178	0	1	1	1	1	1
80	0	51	34	33	61	10	8	48	56	1.52	107.207	0	1	1	1	0	0	0	0	0	0	0.313725	0	1	0	0	1	1	22.1893	0	1	3.16986	0	7	0	0	0	0	0	0	1	0	2.66575	0	1	1	1	1	1
86	0	50	32	36	66	8	8	44	35	1.51	89.5346	1	1	1	0	0	0	0	0	0	0	0.32	0	0	1	0	0	0	25.8997	0	1	0.660274	0	0	0	0	0	0	0	0	0	0	0.660274	0	1	1	1	1	1
83	0	44	29	34	63	10	9	38	20	1.51	90.8388	1	1	1	1	0	0	0	0	0	0	0.409091	0	0	1	0	0	0	22.7694	0	0	2.42466	1	0	0	0	0	0	0	0	0	0	2.42466	1	1	1	1	1	1
67	0	41	28	30	58	8	7	32	19	1.46	60.8019	0	0	1	0	0	0	0	0	0	0	0.341463	0	0	1	0	0	0	16.5889	0	0	3.5589	1	0	0	0	0	0	0	0	0	0	3.5589	1	1	1	1	1	1
96	0	40	25	38	68	9	9	36	24	1.47	74.208	0	1	0	0	0	0	0	0	0	0	0.45	1	0	1	0	0	0	30.6122	1	1	3.16438	0	0	0	0	0	0	0	0	0	0	3.16438	0	1	1	1	1	1
66	1	48	36	24	48	8	7	40	23.8	1.69	68.6551	1	1	0	0	0	0	0	0	0	0	0.291667	0	0	1	1	0	0	26.5021	0	0	4.34247	1	0	0	0	0	0	0	0	0	0	4.34247	1	1	1	1	1	1
83	0	44	28	37	67	9	8	38	24	1.42	83.0815	1	1	1	1	0	0	0	0	0	0	0.363636	0	0	1	0	0	0	20.7756	0	0	0	1	0	0	0	0	0	0	0	0	0	0	1	1	1	1	1	1
84	1	54	44	17	36	9	10	43	33	1.334	144.417	1	1	1	1	0	1	1	0	0	0	0.37037	0	1	0	1	0	0	31.2123	1	0	0.134247	1	0	0	0	0	0	0	0	0	0	0.134247	1	1	1	1	1	1
84	1	51	33	36	65	9	8	37	23	1.69	89.4925	0	1	0	0	0	0	0	0	0	0	0.313725	0	0	1	0	0	0	23.4236	0	0	0.164384	1	0	0	0	0	0	0	0	0	0	0.164384	1	1	1	1	1	1
59	0	40	27	34	63	5	6	22	13	1.45	39.3919	1	0	1	0	0	0	0	0	0	0	0.3	0	0	1	0	0	0	18.8271	0	1	1.76712	0	0	0	0	0	0	0	0	0	0	1.76712	0	1	1	1	1	1
79	1	55	34	38	67	9	9	37	29.2	1.49	124.321	0	1	0	1	0	0	0	0	0	0	0.327273	0	1	0	0	0	0	24.4444	0	0	0.0493151	1	0	0	0	0	0	0	0	0	0	0.0493151	1	1	1	1	1	1
51	1	46	27	38	68	7	8	32	21	1.88	57.3751	0	1	1	1	0	0	0	0	0	0	0.347826	0	0	1	0	0	0	28.8866	0	0	3.06301	1	0	0	0	0	0	0	0	0	0	3.06301	1	1	1	1	1	1
83	1	34	21	36	68	14	12	40	23	1.68	87.5069	0	1	1	0	0	0	0	0	0	0	0.705882	1	0	1	0	0	0	23.7118	0	0	0.0219178	1	0	0	0	0	0	0	0	0	0	0.0219178	1	1	1	1	1	1
86	0	47	31	34	63	11	10	49		1.266	138.41	1	1	1	0	0	0	0	0	0	0	0.425532	1	1	0	0	1		16.8231	0	0	0.2	1	0	0	0	0	0	0	0	0	0	0.2	1	1	1	1	1	1
68	0	46	29	36	65	8	10	36	28	1.7	80.6593	0	1	0	0	0	0	0	0	0	0	0.434783	1	0	1	0	0	0	27.993	0	0	4.2274	1	0	0	0	0	0	0	0	0	0	4.2274	1	1	1	1	1	1
85	1	44	29	34	63	11	12	46	27	2.03	88.3558	0	1	0	1	0	0	0	0	0	0	0.545455	1	0	1	0	0	0	27.7634	0	0	4.29315	1	0	0	0	0	0	0	0	0	0	4.29315	1	1	1	1	1	1
79	0	42	27	36	66	8	8	39	23	1.34	75.1437	0	0	0	1	0	0	0	0	0	0	0.380952	0	0	1	0	0	0	24.4898	0	0	3.68219	1	0	0	0	0	0	0	0	0	0	3.68219	1	1	1	1	1	1
73	1	39	25	37	67	9	8	31	13	1.69	57.2543	1	0	0	0	0	0	0	0	0	0	0.410256	0	0	1	0	0	0	20.1771	0	0	1.7863	1	0	0	0	0	0	0	0	0	0	1.7863	1	1	1	1	1	1
66	0	44	29	36	66	9	9	39	31	1.73	73.6511	1	1	1	1	0	0	0	0	0	0	0.409091	0	0	1	0	0	0	32.039	1	0	4.18082	1	0	0	0	0	0	0	0	0	0	4.18082	1	1	1	1	1	1
70	1	44	29	34	63	8	9	33		1.82	64.8218	0	0	0	0	0	0	0	0	0	0	0.409091	0	0	1	0	0		23.939	0	0	3.83288	1	0	0	0	0	0	0	0	0	0	3.83288	1	1	1	1	1	1
84	1	41	30	28	55	9	7	43	26.7	1.86	52.0102	1	1	1	1	0	0	1	0	0	0	0.341463	0	0	1	0	0	0	30.1103	1	0	4.18082	1	0	0	0	0	0	0	0	0	0	4.18082	1	1	1	1	1	1
82	1	40	28	29	56	10	10	31	16	1.69	74.8311	1	1	1	1	0	1	0	0	0	0	0.5	1	0	1	0	0	0	19.1108	0	1	2.66027	0	0	0	0	0	0	0	0	0	0	2.66027	0	1	1	1	1	1
66	0	40	26	35	64	6	7	30	17	1.45	48.7023	1	0	0	0	0	0	0	0	0	0	0.35	0	0	1	0	0	0	19.7239	0	0	4.26575	1	0	0	0	0	0	0	0	0	0	4.26575	1	1	1	1	1	1
60	0	38	25	33	63	7	7	29	12	1.48	48.1979	0	0	0	0	0	0	0	0	0	0	0.368421	0	0	1	0	0	0	20.2848	0	0	3.4137	1	0	0	0	0	0	0	0	0	0	3.4137	1	1	1	1	1	1
85	1	35	23	34	64	8	8	36	13	1.48	50.4691	1	1	0	1	1	0	0	0	0	0	0.457143	1	0	1	0	0	0	18.75	0	1	2.06027	0	0	0	0	0	0	0	0	0	0	2.06027	0	1	1	1	1	1
87	1	42	31	27	53	8	8	45	29	1.71	58.8845	1	1	1	1	0	0	0	0	0	0	0.380952	0	0	1	0	1	0	27.0416	0	0	0.210959	1	0	0	0	0	0	0	0	0	0	0.210959	1	1	1	1	1	1
86	0	44	28	35	64	7	7	29	22	1.3	70.3544	0	1	1	1	0	0	0	0	0	1	0.318182	0	0	1	0	0	0	18.718	0	0	3.01096	1	0	0	0	0	0	0	0	0	0	3.01096	1	1	1	1	1	1
81	0	48	31	35	64	11	10	33	21	1.59	114.03	0	1	0	0	1	0	0	0	0	0	0.416667	0	1	0	0	0	0	27.6304	0	0	3.0274	1	0	0	0	0	0	0	0	0	0	3.0274	1	1	1	1	1	1
76	1	53	33	37	67	10	12	47	56	1.56	145.599	1	1	1	1	0	1	0	0	0	1	0.45283	1	1	0	0	1	1	16.955	0	1	1.04658	0	0	0	0	0	0	0	0	0	0	1.04658	0	1	1	1	1	1
80	0	41.6	27	35.1	64.8	6	6	27.9	12.6	1.17	58.3112	1	0	1	1	0	0	0	0	0	0	0.288462	0	0	1	0	0	0	15.6956	0	1	4.24658	0	0	0	0	0	0	0	0	0	0	4.24658	0	1	1	1	1	1
73	1	58	42	28	53	9	8	41	30.5	1.59	118.659	1	1	0	1	0	1	0	0	0	0	0.275862	0	1	0	0	0	0	18.3655	0	0	4.33425	1	1	1	0	0	0	0	0	0	0	4.25479	0	0	1	1	1	1
68	1	46	30	34	62	8	7	38	35	1.6	67.4158	0	1	0	0	0	0	0	0	0	0	0.304348	0	0	1	0	0	0	18.5568	0	1	0.0630137	0	0	0	0	0	0	0	0	0	0	0.0630137	0	1	1	1	1	1
104	0	34.4	26.4	23.3	47.5	6	6	25.8	31.6	1.07	46.0247	0	1	1	1	0	0	0	0	0	0	0.348837	0	0	1	1	0	0	15.2279	0	0	0.90411	1	0	0	0	0	0	0	0	0	0	0.90411	1	1	1	1	1	1
83	0	46	38	18	39	9	7	40	32	1.51	77.6861	1	1	0	1	0	0	1	1	0	0	0.304348	0	0	1	1	0	0	24.5603	0	1	0.884932	0	0	0	0	0	0	0	0	0	0	0.884932	0	1	1	1	1	1
90	1	50	32	36	66	8	7	40	51	1.77	70.3325	0	1	0	0	0	0	0	0	0	0	0.28	0	0	1	0	1	1	26.3608	0	0	3.85205	1	0	0	0	0	0	0	0	0	0	3.85205	1	1	1	1	1	1
74	0	46	30	35	64	7	7	30	14	1.52	64.9533	0	0	1	1	0	0	0	0	0	0	0.304348	0	0	1	0	0	0	22.259	0	0	4.12055	1	0	0	0	0	0	0	0	0	0	4.12055	1	1	1	1	1	1
69	0	51	39	25	48	8	9	31	17	1.48	102.191	0	0	1	0	0	0	0	0	0	0	0.352941	0	1	0	1	0	0	22.9398	0	0	0.432877	1	0	0	0	0	0	0	0	0	0	0.432877	1	1	1	1	1	1
50	1	50	35	31	57	6	7	32	19	1.69	61.562	0	0	0	0	0	0	0	0	0	0	0.28	0	0	1	0	0	0	23.5723	0	0	3.56712	1	0	0	0	0	0	0	0	0	0	3.56712	1	1	1	1	1	1
71	0	44	29	36	66	10	7	42	33	1.56	75.6255	1	1	1	1	0	0	1	0	0	0	0.318182	0	0	1	0	0	0	26.0584	0	0	3.93151	1	0	0	0	0	0	0	0	0	0	3.93151	1	1	1	1	1	1
75	0	40	26	36	66	7	8	35	10	1.48	57.5518	0	0	0	0	0	0	0	0	0	0	0.4	0	0	1	0	0	0	22.9398	0	1	1.35616	0	0	0	0	0	0	0	0	0	0	1.35616	0	1	1	1	1	1
65	0	46	29	37	67	8	7	37	20	1.55	69.5905	0	0	1	1	0	0	0	0	0	0	0.304348	0	0	1	0	0	0	23.7449	0	0	3.77808	1	0	0	0	0	0	0	0	0	0	3.77808	1	1	1	1	1	1
73	0	58	45	23	46	6	6	37	28	1.61	76.4245	0	1	1	1	0	0	1	0	0	0	0.206897	0	0	1	1	0	0	23.0469	0	1	1.38082	0	0	0	0	0	0	0	0	0	0	1.38082	0	1	1	1	1	1
73	0	41	27	34	63	7	8	34	16	1.58	56.1841	1	1	0	0	0	0	0	0	0	0	0.390244	0	0	1	0	0	0	28.8275	0	0	1.12329	1	0	0	0	0	0	0	0	0	0	1.12329	1	1	1	1	1	1
36	0	48	34	29	56	5	6	30	15	1.49	52.9284	0	0	0	0	0	0	0	0	0	0	0.25	0	0	1	0	0	0	20.9566	0	0	3.58082	1	0	0	0	0	0	0	0	0	0	3.58082	1	1	1	1	1	1
72	1	48	32	34	62	7	7	65	145	1.23	86.404	0	0	0	0	0	0	0	1	0	0	0.291667	0	0	1	0	1	1	12.1094	0	0	0	1	0	0	0	0	0	0	0	0	0	0	1	1	1	1	1	1
56	0	46	29	37	67	7	8	29		1.4	77.0466	0	0	0	0	0	0	0	0	0	0	0.347826	0	0	1	0	0		21.1675	0	0	1.10959	1	0	0	0	0	0	0	0	0	0	1.10959	1	1	1	1	1	1
71	1	48	32	34	63	8	9	34	17	1.46	93.4768	1	1	0	1	0	0	1	0	0	0	0.375	0	0	1	0	0	0	18.3594	0	0	3.66301	1	0	0	0	0	0	0	0	0	0	3.66301	1	1	1	1	1	1
60	0	49	32	34	63	9	9	37	22	1.53	99.5761	0	0	0	0	0	0	0	0	0	0	0.367347	0	1	0	0	0	0	25.7778	0	0	4.25753	1	0	0	0	0	0	0	0	0	0	4.25753	1	1	1	1	1	1
78	0	36.2	23.5	35.1	65.4	5.2	5.4	28	10	1.53	29.9444	1	0	0	0	0	0	0	0	0	0	0.298343	0	0	1	0	0	0	22.8928	0	0	0.575342	1	0	0	0	0	0	0	0	0	0	0.575342	1	1	1	1	1	1
83	0	39	25	37	67	11	9	37	27	1.44	84.3906	1	1	1	0	1	0	0	0	0	0	0.461538	1	0	1	0	0	0	23.74	0	0	3.68219	1	0	0	0	0	0	0	0	0	0	3.68219	1	1	1	1	1	1
74	0	53	36	38	68	8	8	47	52	1.63	91.6898	0	0	0	0	0	0	0	0	0	0	0.301887	0	0	1	0	0	1	24.8358	0	0	4.28493	1	0	0	0	0	0	0	0	0	0	4.28493	1	1	1	1	1	1
80	1	48	31	36	65	9	9	45	44	1.69	87.0916	1	1	1	1	0	1	0	0	0	0	0.375	0	0	1	0	0	1	24.7676	0	0	4.18904	1	2	0	1	0	0	0	0	0	0	0.0712329	0	1	0	1	1	1
76	0	37	25	31	60	8	8	28	13	1.43	57.1489	0	0	0	1	0	0	0	0	0	0	0.432432	1	0	1	0	0	0	21.2084	0	0	4.04932	1	0	0	0	0	0	0	0	0	0	4.04932	1	1	1	1	1	1
86	0	42	29	30	58	8	7	45	45	1.55	59.6387	1	1	0	1	0	0	0	0	0	0	0.333333	0	0	1	0	1	1	23.2166	0	0	3.83014	1	1	1	0	0	0	0	0	0	0	0.550685	0	0	1	1	1	1
76	0	47.4	29.7	37.3	67.1	8	8	29.6	17.7	1.61	76.66	0	1	1	1	0	0	0	0	0	0	0.337553	0	0	1	0	0	0	32.1355	1	0	4.4411	1	0	0	0	0	0	0	0	0	0	4.4411	1	1	1	1	1	1
84	0	44	27	38	69	8	7	15	82	1.29	77.5216	1	1	1	0	0	0	0	0	0	0	0.318182	0	0	1	0	0	1	17.3333	0	1	0.528767	0	0	0	0	0	0	0	0	0	0	0.528767	0	1	1	1	1	1
59	0	52	32	37	67	10	9	39	18.8	1.84	98.2591	0	0	1	0	0	0	0	0	0	0	0.346154	0	1	0	0	0	0	29.3575	0	0	4.21096	1	0	0	0	0	0	0	0	0	0	4.21096	1	1	1	1	1	1
60	1	47	33	31	59	11	11	40	22	1.78	105.022	0	1	0	0	0	1	0	0	0	0	0.468085	1	0	1	0	0	0	15.6157	0	0	3.86849	1	0	0	0	0	0	0	0	0	0	3.86849	1	1	1	1	1	1
66	0	43	28	35	65	8	8	37		1.53	68.4484	1	1	1	1	0	0	0	0	0	0	0.372093	0	0	1	0	0		25.7778	0	0	4.00548	1	0	0	0	0	0	0	0	0	0	4.00548	1	1	1	1	1	1
88	0	39.4	26.1	33.8	63.3	7.2	8.4	35.5	25.4	1.46	59.9568	1	1	1	1	1	0	0	0	0	0	0.426396	1	0	1	0	0	0	28.2682	0	1	2.24658	0	3	0	0	1	0	0	0	0	0	2.24658	0	1	1	0	1	1
66	1	47	30	36	65	9	8	34	18	1.52	86.6603	1	1	0	0	0	0	0	0	0	0	0.340426	0	0	1	0	0	0	21.2306	0	0	0.0109589	1	0	0	0	0	0	0	0	0	0	0.0109589	1	1	1	1	1	1
76	0	43	27	36	66	8	7	38	25	1.29	74.5612	1	1	1	0	0	0	0	0	0	0	0.325581	0	0	1	0	0	0	26.1751	0	0	4.35342	1	0	0	0	0	0	0	0	0	0	4.35342	1	1	1	1	1	1
51	1	45	29	34	63	10	9	33	17	1.777	80.0723	0	1	0	1	0	0	0	0	0	0	0.4	0	0	1	0	0	0	25.3302	0	0	1.70411	1	0	0	0	0	0	0	0	0	0	1.70411	1	1	1	1	1	1
84	0	43	27	38	68	9	9	42	32	1.66	73.915	0	1	0	0	0	0	0	0	0	0	0.418605	0	0	1	0	1	0	28.6726	0	0	2.23288	1	0	0	0	0	0	0	0	0	0	2.23288	1	1	1	1	1	1
67	0	47	29	39	70	7	7	40	36	1.39	73.718	1	0	0	0	0	0	0	1	0	0	0.297872	0	0	1	0	0	0	18.3143	0	1	2.50685	0	0	0	0	0	0	0	0	0	0	2.50685	0	1	1	1	1	1
71	1	50	38	23	46	7	8	20	11	1.47	84.6861	0	0	0	0	0	0	0	0	0	0	0.32	0	0	1	1	0	0	17.3134	0	0	4.1589	1	0	0	0	0	0	0	0	0	0	4.1589	1	1	1	1	1	1
87	1	66	62	6	13	6	7	52	69	1.44	118.759	1	1	0	1	0	0	0	1	0	1	0.212121	0	1	0	1	0	1	18.4265	0	1	1.4411	0	1	1	0	0	0	0	0	0	0	0.484932	0	0	1	1	1	1
78	0	40	25	36	66	10	9	35	22	1.52	77.3868	1	1	1	1	0	0	0	0	0	0	0.45	1	0	1	0	0	0	23.9224	0	0	3.87397	1	0	0	0	0	0	0	0	0	0	3.87397	1	1	1	1	1	1
80	0	39	26	33	62	10	9	31	24	1.49	75.8258	1	1	1	1	0	0	0	0	0	0	0.461538	1	0	1	0	0	0	22.6409	0	0	4.23836	1	0	0	0	0	0	0	0	0	0	4.23836	1	1	1	1	1	1
91	0	42.2	34	19.4	40.4	8.1	8.2	39		1.351	77.0114	1	1	1	1	0	1	0	1	0	0	0.388626	0	0	1	1	1		23.1307	0	0	4.43288	1	0	0	0	0	0	0	0	0	0	4.43288	1	1	1	1	1	1
88	0	45	26	41	72	9	10	48		1.282	110.989	0	1	1	1	0	1	0	0	0	0	0.444444	1	1	0	0	0		20.978	0	0	3.73973	1	0	0	0	0	0	0	0	0	0	3.73973	1	1	1	1	1	1
64	0	45	29	35	64	12	8	39	23	1.56	97.8671	0	0	0	0	0	0	0	0	0	0	0.355556	0	1	0	0	0	0	21.7555	0	0	0.536986	1	0	0	0	0	0	0	0	0	0	0.536986	1	1	1	1	1	1
87	0	58	42	27	52	10	10	42	42	1.216	191.196	0	1	1	0	0	0	1	0	0	0	0.344828	0	1	0	0	0	0	23.1946	0	0	1.64932	1	0	0	0	0	0	0	0	0	0	1.64932	1	1	1	1	1	1
84	0	51	40	21	43	8	8	60	93	1.45	96.4619	0	1	0	1	0	1	0	0	0	0	0.313725	0	1	0	1	1	1	21.6413	0	0	4.34795	1	1	1	0	0	0	0	0	0	0	3.21096	0	0	1	1	1	1
81	0	46	30	35	65	10	9	46	35	1.56	94.5545	0	1	0	1	0	1	0	0	0	0	0.391304	0	0	1	0	0	0	27.1111	0	0	3.54795	1	0	0	0	0	0	0	0	0	0	3.54795	1	1	1	1	1	1
69	1	48	33	30	57	9	8	37	15	1.82	74.9868	0	0	1	0	0	0	0	0	0	0	0.333333	0	0	1	0	0	0	23.0546	0	0	2.09589	1	0	0	0	0	0	0	0	0	0	2.09589	1	1	1	1	1	1
69	1	44	28	37	67	9	8	38	16	1.79	65.9082	0	1	1	1	0	0	0	0	0	0	0.363636	0	0	1	0	0	0	28.9341	0	0	3.89315	1	0	0	0	0	0	0	0	0	0	3.89315	1	1	1	1	1	1
82	0	35	24	33	62	7	7	27	17	1.3	47.8558	1	1	0	1	0	1	0	0	0	0	0.4	0	0	1	0	0	0	19.9762	0	0	2.35342	1	0	0	0	0	0	0	0	0	0	2.35342	1	1	1	1	1	1
92	1	44	28	36	65	9	9	34	22	1.38	92.3307	0	0	0	0	0	0	0	0	0	0	0.409091	0	0	1	0	0	0	20.4444	0	0	1.5726	1	0	0	0	0	0	0	0	0	0	1.5726	1	1	1	1	1	1
73	1	57	47	17	36	8	5	32	171	1.71	76.7813	1	1	0	1	0	1	0	0	0	0	0.175439	0	0	1	1	0	1	23.1808	0	0	4.47123	1	0	0	0	0	0	0	0	0	0	4.47123	1	1	1	1	1	1
75	0	37	23	37	68	10	10	31	23	1.13	99.0601	1	1	0	1	0	0	0	0	0	0	0.540541	1	1	0	0	0	0	16.3265	0	1	1.09315	0	0	0	0	0	0	0	0	0	0	1.09315	0	1	1	1	1	1
89	0	43	26	38	69	7	8	35	27	1.32	72.8666	1	1	0	1	1	1	0	0	0	0	0.372093	0	0	1	0	0	0	19.1746	0	0	4.41918	1	0	0	0	0	0	0	0	0	0	4.41918	1	1	1	1	1	1
71	1	50	34	31	59	10	10	41	28	1.79	101.328	1	1	1	0	1	0	0	0	0	0	0.4	0	0	1	0	0	0	26.4463	0	0	4.23836	1	0	0	0	0	0	0	0	0	0	4.23836	1	1	1	1	1	1
70	0	41	25	39	69	7	8	38	17	1.53	58.0202	1	1	0	0	0	1	0	0	0	0	0.390244	0	0	1	0	0	0	27.3923	0	0	3.98904	1	0	0	0	0	0	0	0	0	0	3.98904	1	1	1	1	1	1
73	0	49	40	18	37.2	10	9	46	67.7	1.38	118.641	0	1	1	1	0	0	1	0	0	0	0.367347	0	1	0	1	1	1	20.4444	0	1	0.953425	0	0	0	0	0	0	0	0	0	0	0.953425	0	1	1	1	1	1
64	0	49.4	30.9	37.4	67.3	10	8	38.3	19	1.75	88.2533	1	1	1	0	0	0	0	0	0	0	0.323887	0	0	1	0	0	0	34.6476	1	0	2	1	0	0	0	0	0	0	0	0	0	2	1	1	1	1	1	1
65	0	40	28	31	59	8	7	26		1.219	69.8742	1	0	0	0	0	0	0	0	0	0	0.35	0	0	1	0	0		15.9788	0	0	3.10137	1	0	0	0	0	0	0	0	0	0	3.10137	1	1	1	1	1	1
69	1	50	34	33	62	12	12	46	34	1.79	130.25	1	1	1	1	0	0	0	0	0	0	0.48	1	1	0	0	0	0	31.1614	1	0	3.65205	1	0	0	0	0	0	0	0	0	0	3.65205	1	1	1	1	1	1
72	1	47	29	37	67	7	8	34	23	1.78	62.8701	1	0	0	0	0	0	0	0	0	0	0.340426	0	0	1	0	0	0	24.7409	0	1	0.687671	0	0	0	0	0	0	0	0	0	0	0.687671	0	1	1	1	1	1
77	0	44	31	29	55	6	6	32	29	1.17	64.3077	0	0	0	0	0	0	0	1	0	0	0.272727	0	0	1	0	0	0	17.8571	0	0	0	1	0	0	0	0	0	0	0	0	0	0	1	1	1	1	1	1
79	0	54	34	38	68	9	9	41	35	1.56	115.085	0	1	1	0	0	1	0	0	0	0	0.333333	0	1	0	0	0	0	27.9267	0	0	3.47397	1	0	0	0	0	0	0	0	0	0	3.47397	1	1	1	1	1	1
74	1	45	30	34	63	11	12	44	42	1.89	98.3027	0	1	0	0	0	0	0	0	0	0	0.533333	1	0	1	0	0	0	22.1591	0	0	2.32055	1	0	0	0	0	0	0	0	0	0	2.32055	1	1	1	1	1	1
90	0	41	26	37	67	9	9	37		1.434	79.1727	0	1	1	0	0	0	0	0	0	0	0.439024	1	0	1	0	0		23.0595	0	0	2.05479	1	0	0	0	0	0	0	0	0	0	2.05479	1	1	1	1	1	1
72	0	48	30	39	69	9	9	38	29	1.59	92.569	0	1	0	0	0	0	0	0	0	0	0.375	0	0	1	0	0	0	25.721	0	0	3.55342	1	0	0	0	0	0	0	0	0	0	3.55342	1	1	1	1	1	1
60	0	46	30	34	63	8	7	36	20	1.67	64.59	1	1	0	0	0	1	0	0	0	0	0.304348	0	0	1	0	0	0	31.139	1	0	4.27945	1	0	0	0	0	0	0	0	0	0	4.27945	1	1	1	1	1	1
80	0	36.9	25	32.2	61.4	11	11.3	49.4	35.3	1.87	69.9556	0	1	1	1	0	0	0	1	0	0	0.612466	1	0	1	0	0	0	32.8125	1	0	4.4137	1	0	0	0	0	0	0	0	0	0	4.4137	1	1	1	1	1	1
77	0	54	35	35	63	7	7	42		1.52	85.9197	0	1	0	1	0	0	0	0	0	0	0.259259	0	0	1	0	0		30.3193	1	0	3.49589	1	0	0	0	0	0	0	0	0	0	3.49589	1	1	1	1	1	1
72	0	42	27	35	64	7	7	31	15	1.41	59.9091	1	0	0	0	0	0	0	0	0	0	0.333333	0	0	1	0	0	0	21.3333	0	0	2.7589	1	0	0	0	0	0	0	0	0	0	2.7589	1	1	1	1	1	1
67	0	54	34	36	66	9	8	48	41	1.71	97.5278	1	1	1	1	0	0	0	0	0	0	0.296296	0	1	0	0	0	0	26.5625	0	0	4.4411	1	6	0	0	0	0	0	1	0	0	2.33973	0	1	1	1	0	1
42	0	43	27	38	68	7	7	24	13	1.39	63.26	0	0	0	0	0	0	0	0	0	0	0.325581	0	0	1	0	0	0	20.1746	0	0	3.48767	1	0	0	0	0	0	0	0	0	0	3.48767	1	1	1	1	1	1
49	0	42.1	26.7	36.6	66.7	7	6	25.1	12.8	1.63	47.2997	0	0	0	0	0	0	0	0	0	0	0.285036	0	0	1	0	0	0	20.7577	0	0	0.958904	1	0	0	0	0	0	0	0	0	0	0.958904	1	1	1	1	1	1
86	1	60	46	24	47	13	12	46	46	1.66	199.543	1	1	1	0	0	1	0	0	0	0	0.4	0	1	0	1	0	1	27.8876	0	0	4.32603	1	7	0	0	0	0	0	0	1	0	2.76438	0	1	1	1	1	1
82	1	51	34	33	62	10	9	39	44	1.54	113.643	0	0	0	0	0	1	0	0	0	0	0.352941	0	0	1	0	1	1	21.3599	0	1	0.827397	0	8	0	0	0	0	0	0	0	1	0.789041	0	1	1	1	1	1
43	1	47	30	37	66	7	8	32		1.937	57.7743	0	1	0	0	0	0	0	0	0	0	0.340426	0	0	1	0	0		26.1233	0	0	3.78356	1	0	0	0	0	0	0	0	0	0	3.78356	1	1	1	1	1	1
81	1	42	26	39	70	8	8	38	22	1.42	70.9103	1	1	0	0	0	0	0	0	0	0	0.380952	0	0	1	0	0	0	19.1467	0	1	0.556164	0	0	0	0	0	0	0	0	0	0	0.556164	0	1	1	1	1	1
62	1	46	32	31	58	8	8	36	19	1.82	64.4538	1	1	1	0	0	0	0	0	0	0	0.347826	0	0	1	0	0	0	20.2865	0	0	3.60548	1	0	0	0	0	0	0	0	0	0	3.60548	1	1	1	1	1	1
63	0	43	27	36	66	7	7	26	13.5	1.29	68.1638	0	1	1	0	0	0	0	0	0	0	0.325581	0	0	1	0	0	0	17.3333	0	0	3.77808	1	0	0	0	0	0	0	0	0	0	3.77808	1	1	1	1	1	1
37	1	59	39	34	63	7	7	37	17	1.77	86.3206	0	0	1	0	0	0	0	0	0	0	0.237288	0	0	1	0	0	0	20.3383	0	0	3.62466	1	0	0	0	0	0	0	0	0	0	3.62466	1	1	1	1	1	1
80	0	40	25	38	68	8	6	31	18.2	1.33	58.4682	0	0	0	0	0	0	0	0	0	0	0.3	0	0	1	0	0	0	19.6311	0	1	0.682192	0	0	0	0	0	0	0	0	0	0	0.682192	0	1	1	1	1	1
71	0	37	24	33	63	8	7	28	13.9	1.48	50.5697	0	0	0	0	0	0	0	0	0	0	0.378378	0	0	1	0	0	0	18.5178	0	0	0	1	0	0	0	0	0	0	0	0	0	0	1	1	1	1	1	1
30	1	53	29	46	75	7	8	41	24	1.67	82.4805	0	1	1	0	0	0	0	0	0	0	0.301887	0	0	1	0	0	0	21.5139	0	0	3.91233	1	0	0	0	0	0	0	0	0	0	3.91233	1	1	1	1	1	1
71	1	65	54	15	31	8	9	47	39	2.06	111.772	1	1	0	0	0	0	0	1	0	0	0.276923	0	0	1	1	0	0	31.4359	1	0	3.7589	1	1	1	0	0	0	0	0	0	0	0.534247	0	0	1	1	1	1
80	1	44	30	33	61	10	8	37	26	1.6	79.6353	1	1	1	1	0	0	0	0	0	0	0.363636	0	0	1	0	0	0	24.3418	0	0	4.0274	1	0	0	0	0	0	0	0	0	0	4.0274	1	1	1	1	1	1
70	0	47	31	35	64	6	7	31	15	1.304	71.5735	0	1	0	0	0	0	0	0	0	0	0.297872	0	0	1	0	0	0	19.7035	0	0	3.93699	1	0	0	0	0	0	0	0	0	0	3.93699	1	1	1	1	1	1
85	1	52	38	27	54	12	10	45	51	1.38	159.537	0	1	0	1	0	0	0	0	0	0	0.384615	0	1	0	0	1	1	21.4573	0	1	2.99178	0	1	1	0	0	0	0	0	0	0	0.216438	0	0	1	1	1	1
72	0	68	59	13	28	7	7	41	49	1.35	146.023	0	1	1	0	0	0	0	1	0	0	0.205882	0	1	0	1	0	1	17.9418	0	0	4.04932	1	1	1	0	0	0	0	0	0	0	0.145205	0	0	1	1	1	1
85	0	44	28	36	66	10	9	40	32	1.36	100.858	1	1	1	1	0	0	0	0	0	0	0.409091	0	1	0	0	1	0	21.2874	0	0	4.07123	1	1	1	0	0	0	0	0	0	0	0.630137	0	0	1	1	1	1
75	1	43	28	35	65	7	7	25	16	1.34	65.6204	0	0	0	1	0	0	0	0	0	0	0.325581	0	0	1	0	0	0	16.4366	0	0	3.64932	1	0	0	0	0	0	0	0	0	0	3.64932	1	1	1	1	1	1
72	0	41	27	34	64	11	10	39	43.7	1.18	119.447	0	1	0	1	0	1	0	0	0	1	0.487805	1	1	0	0	1	1	15.2714	0	0	1.78356	1	0	0	0	0	0	0	0	0	0	1.78356	1	1	1	1	1	1
53	1	46	30	34	63	11	10	43	20	1.7	99.5599	1	1	0	0	0	1	0	0	0	0	0.434783	1	0	1	0	0	0	27.2392	0	0	4.2411	1	0	0	0	0	0	0	0	0	0	4.2411	1	1	1	1	1	1
79	0	50	32	37	67	10	9	47	35	1.64	103.244	0	1	0	0	0	0	0	0	0	0	0.36	0	1	0	0	0	0	31.9576	1	0	4.16986	1	0	0	0	0	0	0	0	0	0	4.16986	1	1	1	1	1	1
72	0	42	29	32	60	8	8	35	18	1.34	75.1437	0	1	0	0	0	0	0	0	0	0	0.380952	0	0	1	0	0	0	17.2879	0	0	4.41096	1	0	0	0	0	0	0	0	0	0	4.41096	1	1	1	1	1	1
59	1	47	37	33	56	8	8	30	13	1.59	76.5151	0	0	0	0	0	0	0	0	0	0	0.340426	0	0	1	0	0	0	19.0039	0	0	0.00821918	1	0	0	0	0	0	0	0	0	0	0.00821918	1	1	1	1	1	1
79	1	39	26	33	62	13	11	39	31	1.64	96.7599	0	1	0	0	1	0	0	0	0	0	0.564103	1	0	1	0	0	0	23.533	0	0	1.63014	1	0	0	0	0	0	0	0	0	0	1.63014	1	1	1	1	1	1
74	1	42	26	37	67	9	9	29	17	1.38	85.559	0	1	0	0	0	0	0	0	0	0	0.428571	1	0	1	0	0	0	18.7962	0	1	3.35342	0	8	0	0	0	0	0	0	0	1	2.65205	0	1	1	1	1	1
36	1	54	45	17	34	7	13	39	15	1.69	121.975	1	1	1	1	0	0	0	0	0	0	0.481481	1	1	0	1	0	0	19.3792	0	0	4.34247	1	0	0	0	0	0	0	0	0	0	4.34247	1	1	1	1	1	1
88	0	58	37	36	65	9	8	50		1.442	130.837	1	1	1	0	0	0	0	0	0	0	0.275862	0	1	0	0	0		23.74	0	0	0.361644	1	0	0	0	0	0	0	0	0	0	0.361644	1	1	1	1	1	1
63	1	40	27	32	61	9	9	46	36	1.81	60.2684	1	1	0	1	0	1	0	0	0	0	0.45	1	0	1	0	0	0	25.333	0	0	3.66849	1	6	0	0	0	0	0	1	0	0	0.40274	0	1	1	1	0	1
79	1	58	39	33	61	9	9	44	25	1.69	120.056	1	1	1	1	0	0	0	0	0	0	0.310345	0	1	0	0	0	0	24.0882	0	0	3.87671	1	0	0	0	0	0	0	0	0	0	3.87671	1	1	1	1	1	1
78	1	51	33	36	65	9	9	40	12	1.92	84.8721	1	0	0	1	0	0	1	0	0	0	0.352941	0	0	1	0	0	0	26.7036	0	0	3.89315	1	3	0	0	1	0	0	0	0	0	3.19178	0	1	1	0	1	1
72	1	56	36	35	64	7	7	35	19	1.68	82.8953	0	1	0	1	0	1	1	0	0	0	0.25	0	0	1	0	0	0	24.3785	0	0	1.82192	1	0	0	0	0	0	0	0	0	0	1.82192	1	1	1	1	1	1
59	0	47	30	36	65	8	7	40	26	1.47	76.1284	1	1	1	0	0	0	0	1	0	0	0.297872	0	0	1	0	0	0	20.3402	0	0	4.06575	1	0	0	0	0	0	0	0	0	0	4.06575	1	1	1	1	1	1
84	1	37	25	33	62	9	10	38	24	1.5	69.3132	1	1	1	0	0	1	0	0	0	0	0.540541	1	0	1	0	0	0	18.9036	0	0	1.31233	1	0	0	0	0	0	0	0	0	0	1.31233	1	1	1	1	1	1
77	1	56	43	23	45	9	8	35		1.493	118.922	0	1	0	1	0	1	1	0	0	0	0.285714	0	1	0	1	0		22.2213	0	0	4.34795	1	0	0	0	0	0	0	0	0	0	4.34795	1	1	1	1	1	1
70	0	44	28	37	67	10	10	35	17.2	1.65	89.2311	1	1	0	0	0	0	0	0	0	0	0.454545	1	0	1	0	0	0	28.251	0	1	4.14795	0	0	0	0	0	0	0	0	0	0	4.14795	0	1	1	1	1	1
39	1	54	35	36	65	7	7	38	19	2.06	63.3971	0	1	0	0	0	0	0	0	0	0	0.259259	0	0	1	0	0	0	33.6123	1	0	0.0767123	1	0	0	0	0	0	0	0	0	0	0.0767123	1	1	1	1	1	1
75	1	45.3	28.3	37.5	67.7	8	7	27	13.2	1.79	58.7035	0	0	1	1	0	0	0	0	0	0	0.309051	0	0	1	0	0	0	24.8016	0	0	4.02192	1	0	0	0	0	0	0	0	0	0	4.02192	1	1	1	1	1	1
83	0	43	27	37	67	9	8	36	29	1.45	78.3192	0	0	0	0	0	0	0	0	0	0	0.372093	0	0	1	0	0	0	24.5268	0	0	0	1	0	0	0	0	0	0	0	0	0	0	1	1	1	1	1	1
83	1	47	29	38	69	8	7	37		1.67	67.0112	1	1	1	0	0	0	0	1	0	0	0.297872	0	0	1	0	0		24.0055	0	0	4.36438	1	0	0	0	0	0	0	0	0	0	4.36438	1	1	1	1	1	1
35	0	47	31	34	63	6	6	33	17	1.63	51.8375	0	0	0	0	0	0	0	0	0	0	0.255319	0	0	1	0	0	0	23.8281	0	0	3.93151	1	0	0	0	0	0	0	0	0	0	3.93151	1	1	1	1	1	1
85	1	49	33	32	60	9	7	43	31	1.51	86.4931	0	1	0	0	0	0	0	0	0	0	0.285714	0	0	1	0	0	0	23.4952	0	0	0	1	0	0	0	0	0	0	0	0	0	0	1	1	1	1	1	1
70	1	52	33	37	66	7	8	35	17	1.81	73.6185	0	0	0	0	0	0	0	0	0	0	0.307692	0	0	1	0	0	0	20.5151	0	0	4.20548	1	0	0	0	0	0	0	0	0	0	4.20548	1	1	1	1	1	1
75	1	51	33	35	64	8	8	34	20	1.6	87.4186	1	1	0	1	0	0	0	0	0	0	0.313725	0	0	1	0	0	0	19.3625	0	0	4.21918	1	0	0	0	0	0	0	0	0	0	4.21918	1	1	1	1	1	1
67	1	52	43	19	37	8	8	36	21	1.54	93.9105	1	1	0	1	0	1	0	0	0	0	0.307692	0	0	1	1	0	0	18.3655	0	0	4.07671	1	0	0	0	0	0	0	0	0	0	4.07671	1	1	1	1	1	1
62	1	53	35	34	62	7	7	49		1.55	81.5289	0	1	0	0	0	0	0	1	0	0	0.264151	0	0	1	0	0		21.0938	0	0	4.23836	1	0	0	0	0	0	0	0	0	0	4.23836	1	1	1	1	1	1
73	0	42	26	39	69	9	9	36	19	1.26	93.7074	1	1	0	1	0	0	0	0	0	0	0.428571	1	0	1	0	0	0	20.8239	0	0	3.47123	1	0	0	0	0	0	0	0	0	0	3.47123	1	1	1	1	1	1
64	0	50	34	31	59	6	7	36	23	1.36	76.4998	0	0	0	0	0	0	0	0	0	0	0.28	0	0	1	0	0	0	21.2874	0	0	4.06301	1	0	0	0	0	0	0	0	0	0	4.06301	1	1	1	1	1	1
73	1	50	32	35	64	7	7	29	18	1.62	70.4348	0	1	0	1	0	0	0	1	0	0	0.28	0	0	1	0	0	0	20.5693	0	0	1.94521	1	0	0	0	0	0	0	0	0	0	1.94521	1	1	1	1	1	1
74	1	54	36	34	63	8	8	39	26	1.76	87.7083	1	1	1	1	0	0	0	0	0	0	0.296296	0	0	1	0	0	0	24.7409	0	0	3.61644	1	0	0	0	0	0	0	0	0	0	3.61644	1	1	1	1	1	1
71	1	57	47	18	36	6	8	35	19	1.79	80.2804	1	1	1	1	0	0	1	0	0	0	0.280702	0	0	1	1	0	0	24.1588	0	0	4.41096	1	0	0	0	0	0	0	0	0	0	4.41096	1	1	1	1	1	1
81	0	40	28	30	58	6	9	30	13	1.48	57.5518	0	1	1	0	0	0	0	0	0	0	0.45	1	0	1	0	0	0	21.3333	0	1	0.331507	0	0	0	0	0	0	0	0	0	0	0.331507	0	1	1	1	1	1
75	1	45	30	33	62	10	10	34	18	1.73	88.2501	0	1	0	1	0	0	0	0	0	0	0.444444	1	0	1	0	0	0	29.2101	0	0	4.03014	1	0	0	0	0	0	0	0	0	0	4.03014	1	1	1	1	1	1
89	1	63	46	27	51	10	10	57	63	1.876	142.691	0	1	0	0	0	0	0	0	0	0	0.31746	0	1	0	0	1	1	30.116	1	0	2.8137	1	1	1	0	0	0	0	0	0	0	2.73699	0	0	1	1	1	1
78	1	42	28	34	63	6	6	21	8	1.62	42.8206	1	0	1	1	0	0	0	0	0	0	0.285714	0	0	1	0	0	0	18.6851	0	1	1.58904	0	0	0	0	0	0	0	0	0	0	1.58904	0	1	1	1	1	1
46	0	33	22	33	63	11	9	23	10	1.49	63.0649	1	1	1	1	0	1	0	0	0	0	0.545455	1	0	1	0	0	0	41.4201	1	0	3.39178	1	0	0	0	0	0	0	0	0	0	3.39178	1	1	1	1	1	1
84	0	50	36	28	55	11	9	41	27	1.47	123.385	1	1	1	0	0	1	0	0	0	0	0.36	0	1	0	0	0	0	20.8117	0	1	2.84658	0	1	1	0	0	0	0	0	0	0	1.50411	0	0	1	1	1	1
82	0	35	22	36	67	9	9	37	23	1.45	60.8236	1	1	1	0	0	0	0	0	0	0	0.514286	1	0	1	0	0	0	25.8737	0	0	4.29589	1	0	0	0	0	0	0	0	0	0	4.29589	1	1	1	1	1	1
82	0	42	28	32	62	10	10	28		1.13	120.928	0	1	0	1	0	1	0	0	0	0	0.47619	1	1	0	0	0		17.3283	0	0	0.0958904	1	0	0	0	0	0	0	0	0	0	0.0958904	1	1	1	1	1	1
84	0	45	28	38	69	8	9	40	29	1.36	90.054	0	0	0	0	0	0	0	0	0	0	0.4	0	0	1	0	0	0	26.7801	0	0	1.28493	1	0	0	0	0	0	0	0	0	0	1.28493	1	1	1	1	1	1
59	0	52	35	32	59	7	7	36	26	1.58	77.349	0	1	0	0	0	0	0	0	0	1	0.269231	0	0	1	0	0	0	27.4111	0	0	4.18356	1	0	0	0	0	0	0	0	0	0	4.18356	1	1	1	1	1	1
95	0	43	29	34	64	7	8	41				0	0	0	0	0	0	0	1	0	0	0.372093	0			0	1				0	0	1	0	0	0	0	0	0	0	0	0	0	1	1	1	1	1	1
73	1	47	31	34	63	7	8	36	25	1.53	73.143	1	1	0	0	0	0	0	0	0	0	0.340426	0	0	1	0	0	0	21.7135	0	1	3.6	0	0	0	0	0	0	0	0	0	0	3.6	0	1	1	1	1	1
84	1	42	27	35	65	11	10	38	17	1.6	91.4991	1	1	1	0	0	0	0	0	0	0	0.47619	1	0	1	0	0	0	23.634	0	0	4.00822	1	0	0	0	0	0	0	0	0	0	4.00822	1	1	1	1	1	1
63	1	55	37	34	62	9	10	43	35	1.96	101.389	0	0	1	0	0	0	0	0	0	0	0.363636	0	0	1	0	1	0	22.6422	0	0	4.16164	1	0	0	0	0	0	0	0	0	0	4.16164	1	1	1	1	1	1
70	0	44	28	36	66	9	9	35	17	1.5	84.9443	0	0	0	1	0	0	0	0	0	0	0.409091	0	0	1	0	0	0	24.1217	0	0	0.306849	1	0	0	0	0	0	0	0	0	0	0.306849	1	1	1	1	1	1
91	0	38	26	33	62	8	8	38		1.28	66.6853	1	1	0	1	0	0	0	0	1	0	0.421053	1	0	1	0	0		204082	1	0	4.05479	1	1	1	0	0	0	0	0	0	0	3.14247	0	0	1	1	1	1
32	0	48	31	34	63	7	6	31	14	1.63	59.4087	0	0	0	0	0	0	0	0	0	0	0.25	0	0	1	0	0	0	25.8876	0	1	0.194521	0	0	0	0	0	0	0	0	0	0	0.194521	0	1	1	1	1	1
67	1	53	34	26	65	8	8	37	29	1.81	82.5715	0	1	0	0	0	0	0	0	0	0	0.301887	0	0	1	0	0	0	25.1559	0	0	4.35342	1	0	0	0	0	0	0	0	0	0	4.35342	1	1	1	1	1	1
71	0	42	28	30	62	8	7	46	43.4	1.55	59.6387	1	1	0	0	0	0	0	0	0	0	0.333333	0	0	1	0	1	1	26.6667	0	0	3.91233	1	0	0	0	0	0	0	0	0	0	3.91233	1	1	1	1	1	1
72	1	63	44	30	57	10	10	48	43	1.8	148.716	1	1	1	0	0	0	0	0	0	0	0.31746	0	1	0	0	0	1	27.852	0	0	4.21644	1	0	0	0	0	0	0	0	0	0	4.21644	1	1	1	1	1	1
77	1	50	34	33	61	8	9	37		1.783	82.0165	1	1	0	0	0	0	0	0	0	0	0.36	0	0	1	0	0		24.4473	0	0	0.367123	1	0	0	0	0	0	0	0	0	0	0.367123	1	1	1	1	1	1
83	1	51	34	34	63	9	8	35	25	1.58	95.723	0	1	1	0	0	0	0	0	0	0	0.313725	0	0	1	0	0	0	23.2335	0	0	1.80274	1	0	0	0	0	0	0	0	0	0	1.80274	1	1	1	1	1	1
69	1	47	29	37	68	8	8	30	11	1.74	69.9189	1	1	1	1	0	0	1	0	0	0	0.340426	0	0	1	0	0	0	25.2826	0	0	1.30959	1	0	0	0	0	0	0	0	0	0	1.30959	1	1	1	1	1	1
67	1	56	37	34	63	10	9	46	39	1.88	108.983	1	1	1	1	0	1	1	0	0	0	0.321429	0	0	1	0	0	0	26.4706	0	0	4.0137	1	2	0	1	0	0	0	0	0	0	2.12329	0	1	0	1	1	1
83	1	49	32	36	65	10	11	40	26	1.8	104.163	0	0	0	0	0	0	0	0	0	0	0.44898	1	0	1	0	0	0	21.551	0	0	4.33151	1	0	0	0	0	0	0	0	0	0	4.33151	1	1	1	1	1	1
81	0	44	29	34	64	8	7	40	34	1.33	75.1901	1	1	1	0	0	0	0	0	0	0	0.318182	0	0	1	0	0	0	20.1305	0	1	0.810959	0	0	0	0	0	0	0	0	0	0	0.810959	0	1	1	1	1	1
83	0	45	28	38	68	7	7	40	17.8	1.58	60.1645	0	1	0	1	0	0	0	0	0	0	0.311111	0	0	1	0	0	0	24.2439	0	0	3.02192	1	0	0	0	0	0	0	0	0	0	3.02192	1	1	1	1	1	1
89	0	44	28	35	65	12	12	36		1.47	129.752	1	1	0	0	1	0	0	0	0	0	0.545455	1	1	0	0	0		26.8622	0	0	0.931507	1	0	0	0	0	0	0	0	0	0	0.931507	1	1	1	1	1	1
83	0	43	32	26	60	6	6	27	15	1.36	53.1432	1	1	1	0	0	0	0	0	0	0	0.27907	0	0	1	0	0	0	1.75431	0	0	1.89863	1	7	0	0	0	0	0	0	1	0	1.59726	0	1	1	1	1	1
55	0	37	26	30	57	7	6	22	13	1.38	44.8241	0	0	0	0	0	0	0	0	0	0	0.324324	0	0	1	0	0	0	18.7962	0	0	0.227397	1	0	0	0	0	0	0	0	0	0	0.227397	1	1	1	1	1	1
58	1	62	50	25	49	11	10	45	30	2.178	127.382	0	1	0	0	0	1	0	0	0	0	0.322581	0	1	0	1	0	0	33.6327	1	0	4.21918	1	0	0	0	0	0	0	0	0	0	4.21918	1	1	1	1	1	1
62	1	44	30	31	59	10	10	35		2.045	71.9958	1	1	0	0	0	1	0	0	0	0	0.454545	1	0	1	0	0		31.5995	1	0	3.85479	1	0	0	0	0	0	0	0	0	0	3.85479	1	1	1	1	1	1
64	0	52	32	37	67	7	7	38	23	1.48	82.5753	0	1	0	0	0	0	0	0	0	0	0.269231	0	0	1	0	0	0	22.9398	0	0	4.43014	1	0	0	0	0	0	0	0	0	0	4.43014	1	1	1	1	1	1
91	1	43	28	36	65	9	9	36	22	1.61	76.2105	1	1	0	0	0	0	0	0	0	0	0.418605	0	0	1	0	0	0	16.3623	0	0	3.90137	1	0	0	0	0	0	0	0	0	0	3.90137	1	1	1	1	1	1
76	1	50	32	36	66	8	8	40	31	1.704	79.3411	0	1	0	0	0	0	0	0	0	0	0.32	0	0	1	0	0	0	25.764	0	0	3.49315	1	0	0	0	0	0	0	0	0	0	3.49315	1	1	1	1	1	1
72	1	53	32	38	68	8	8	34	20	1.67	89.4937	0	1	1	1	0	0	0	0	0	0	0.301887	0	0	1	0	0	0	24.6904	0	0	4.24384	1	0	0	0	0	0	0	0	0	0	4.24384	1	1	1	1	1	1
68	1	53	36	32	59	8	8	36	19	1.84	81.2252	0	1	1	0	0	0	1	0	0	0	0.301887	0	0	1	0	0	0	24.623	0	0	1.99726	1	0	0	0	0	0	0	0	0	0	1.99726	1	1	1	1	1	1
84	0	45	30	35	64	7	7	37	25	1.19	79.8823	1	1	0	1	0	0	0	0	0	0	0.311111	0	0	1	0	0	0	24.2604	0	1	2.17808	0	0	0	0	0	0	0	0	0	0	2.17808	0	1	1	1	1	1
77	0	50	34	32	61	10	10	44	28	1.52	119.327	1	1	1	1	1	1	0	0	0	0	0.4	0	1	0	0	1	0	24.9989	0	0	4.43014	1	1	1	0	0	0	0	0	0	0	0.273973	0	0	1	1	1	1
66	0	40	24	40	71	7	7	32	22	1.52	51.1596	1	1	1	1	0	0	0	0	0	0	0.35	0	0	1	0	0	0	23.9224	0	0	4.36438	1	0	0	0	0	0	0	0	0	0	4.36438	1	1	1	1	1	1
67	0	42	27	36	67	8	7	29	18	1.53	60.4183	0	0	1	0	0	0	0	0	0	0	0.333333	0	0	1	0	0	0	20.061	0	0	2.6274	1	0	0	0	0	0	0	0	0	0	2.6274	1	1	1	1	1	1
80	0	46	31	33	62	8	8	47	51	1.62	72.4111	1	1	0	0	0	0	0	0	0	0	0.347826	0	0	1	0	1	1	28.1337	0	0	0.421918	1	0	0	0	0	0	0	0	0	0	0.421918	1	1	1	1	1	1
70	0	44	28	38	68	7	6	39	36	1.46	56.9918	0	0	0	0	0	0	0	0	0	0	0.272727	0	0	1	0	0	0	19.4734	0	0	3.95616	1	0	0	0	0	0	0	0	0	0	3.95616	1	1	1	1	1	1
58	1	49	31	37	68	9	10	39		2.01	81.4548	0	1	0	1	0	0	0	0	0	0	0.408163	0	0	1	0	0		25.5298	0	0	4.12329	1	0	0	0	0	0	0	0	0	0	4.12329	1	1	1	1	1	1
76	0	49	31	37	67	9	9	32		1.63	93.4671	1	1	1	0	0	0	0	0	0	0	0.367347	0	0	1	0	0		27.4077	0	0	4.25753	1	0	0	0	0	0	0	0	0	0	4.25753	1	1	1	1	1	1
81	1	57	40	30	57	10	9	45	33	1.78	118.623	0	1	1	1	0	1	0	0	0	0	0.315789	0	1	0	0	1	0	28.3016	0	0	4.45753	1	4	0	0	0	1	0	0	0	0	0.958904	0	1	1	1	0	0
74	1	46	33	30	57	7	6	50	47	1.58	56.8939	0	1	1	1	0	0	1	0	0	0	0.26087	0	0	1	0	1	1	0.877155	0	1	1.96712	0	0	0	0	0	0	0	0	0	0	1.96712	0	1	1	1	1	1
86	0	47	31	34	63	8	8	53	38	1.48	82.202	0	0	0	1	0	0	1	1	0	0	0.340426	0	0	1	0	0	0	24.7737	0	0	2.89863	1	0	0	0	0	0	0	0	0	0	2.89863	1	1	1	1	1	1
75	1	51	32.4	36.5	65.9	8	8	43.2	25.7	1.81	77.2761	1	1	0	1	0	0	0	0	0	0	0.313725	0	0	1	0	0	0	25.2375	0	0	1.10959	1	0	0	0	0	0	0	0	0	0	1.10959	1	1	1	1	1	1
75	0	47	33	30	57	7	7	59	48.6	1.62	63.2519	0	0	0	0	0	0	0	0	0	0	0.297872	0	0	1	0	1	1	26.986	0	0	4.13151	1	0	0	0	0	0	0	0	0	0	4.13151	1	1	1	1	1	1
78	0	47	32	31	59	7	8	33	24	1.57	71.2795	1	1	1	1	0	0	0	0	0	0	0.340426	0	0	1	0	0	0	24.5578	0	0	3.76712	1	0	0	0	0	0	0	0	0	0	3.76712	1	1	1	1	1	1
66	0	42	28	33	62	9	8	41	29	1.59	68.7011	0	1	0	0	0	0	0	0	0	0	0.380952	0	0	1	0	1	0	23.9361	0	0	3.47123	1	0	0	0	0	0	0	0	0	0	3.47123	1	1	1	1	1	1
88	0	43	29	32	61	11	11	31	18	1.46	111.191	0	1	1	0	0	0	0	0	0	0	0.511628	1	1	0	0	0	0	27.0062	0	0	4.45479	1	0	0	0	0	0	0	0	0	0	4.45479	1	1	1	1	1	1
71	1	45	29	35	65	8	7	36	16	1.64	63.3516	1	1	0	0	0	0	0	0	0	0	0.311111	0	0	1	0	0	0	20.4382	0	0	4.33151	1	0	0	0	0	0	0	0	0	0	4.33151	1	1	1	1	1	1
76	1	38	24	39	70	9	9	36	16	1.69	59.4436	0	1	0	1	0	0	0	0	0	0	0.473684	1	0	1	0	0	0	23.4236	0	0	4.06575	1	0	0	0	0	0	0	0	0	0	4.06575	1	1	1	1	1	1
84	0	53	38	29	55	9	9	33	26	1.47	118.311	0	1	0	1	0	0	1	0	0	0	0.339623	0	1	0	0	0	0	22.5069	0	0	3.87397	1	0	0	0	0	0	0	0	0	0	3.87397	1	1	1	1	1	1
73	1	47.7	30	37	67	7	8	34	25	1.66	69.1469	1	1	0	1	0	0	0	0	0	0	0.33543	0	0	1	0	0	0	23.7388	0	0	3.97534	1	0	0	0	0	0	0	0	0	0	3.97534	1	1	1	1	1	1
62	1	43	27	37	68	7	7	30	15	1.74	50.5353	0	1	0	0	0	0	0	0	0	0	0.325581	0	0	1	0	0	0	0.326531	0	0	3.58082	1	0	0	0	0	0	0	0	0	0	3.58082	1	1	1	1	1	1
74	1	60	46	24	47	12	9	46	26	1.92	136.691	0	1	1	1	0	0	1	0	0	0	0.3	0	1	0	1	0	0	26.0617	0	0	4.28767	1	0	0	0	0	0	0	0	0	0	4.28767	1	1	1	1	1	1
70	1	49.5	31.5	36.4	65.9	6	6	31.6	16.7	1.68	55.1308	0	0	1	0	0	0	0	0	0	0	0.242424	0	0	1	0	0	0	23.4548	0	0	4.20548	1	0	0	0	0	0	0	0	0	0	4.20548	1	1	1	1	1	1
73	0	50	31	37	67	7	7	38		1.49	76.5801	0	1	0	0	0	0	0	0	0	0	0.28	0	0	1	0	0		25.5661	0	0	0.161644	1	0	0	0	0	0	0	0	0	0	0.161644	1	1	1	1	1	1
86	1	46	30	35	65	8	9	39	29	1.65	77.0037	0	1	1	1	0	0	0	0	0	0	0.391304	0	0	1	0	0	0	21.6713	0	0	4.44384	1	0	0	0	0	0	0	0	0	0	4.44384	1	1	1	1	1	1
86	0	44	29	34	63	8	9	46	22	1.6	73.7348	1	1	0	1	1	0	0	0	0	0	0.409091	0	0	1	0	0	0	34.2315	1	0	3.89041	1	0	0	0	0	0	0	0	0	0	3.89041	1	1	1	1	1	1
72	1	40	29	28	55	9	9	42	25	1.526	71.4848	0	0	0	1	0	0	0	0	0	0	0.45	1	0	1	0	0	0	18.5158	0	1	4.09315	0	0	0	0	0	0	0	0	0	0	4.09315	0	1	1	1	1	1
71	1	47	34	26	51	9	8	37	46	1.7	77.4845	0	1	0	0	0	0	0	0	0	0	0.340426	0	0	1	0	1	1	22.231	0	0	4.21644	1	0	0	0	0	0	0	0	0	0	4.21644	1	1	1	1	1	1
86	0	42	27	37	67	12	8	45	48	1.41	96.9137	0	1	0	0	0	0	0	0	0	0	0.380952	0	1	0	0	0	1	21.3333	0	0	0.315068	1	0	0	0	0	0	0	0	0	0	0.315068	1	1	1	1	1	1
72	1	57	34	39	69	7	7	34	17	1.84	78.0989	0	1	0	0	0	0	0	0	0	0	0.245614	0	0	1	0	1	0	21.1463	0	0	3.22192	1	0	0	0	0	0	0	0	0	0	3.22192	1	1	1	1	1	1
67	0	36	24	32	61	10	10	24	24	1.7	63.1149	1	1	1	1	1	1	0	0	0	0	0.555556	1	0	1	0	0	0	30.7574	1	0	4.41096	1	0	0	0	0	0	0	0	0	0	4.41096	1	1	1	1	1	1
44	1	40	26	35	65	9	9	25		1.752	62.2636	1	1	0	0	0	0	0	0	0	0	0.45	1	0	1	0	0		21.4981	0	0	4.32877	1	0	0	0	0	0	0	0	0	0	4.32877	1	1	1	1	1	1
82	0	41	26	36	66	8	8	31	20	1.44	67.1798	1	1	1	1	0	0	0	0	0	0	0.390244	0	0	1	0	0	0	29.0816	0	0	2.84384	1	0	0	0	0	0	0	0	0	0	2.84384	1	1	1	1	1	1
75	0	58	46	20	41	9	9	52	64	1.45	139.928	0	1	1	1	0	0	0	0	0	0	0.310345	0	1	0	1	0	1	21.3593	0	0	4.33425	1	1	1	0	0	0	0	0	0	0	1.96712	0	0	1	1	1	1
65	1	65	57	12	26	8	8	33	20	1.702	125.541	1	1	1	1	0	0	0	0	0	0	0.246154	0	1	0	1	0	0	20.5191	0	0	4.0274	1	0	0	0	0	0	0	0	0	0	4.0274	1	1	1	1	1	1
66	0	48	33	30	58	7	7	31	12	1.439	73.8547	0	0	0	0	0	0	0	0	0	0	0.291667	0	0	1	0	0	0	20.3396	0	0	3.58356	1	0	0	0	0	0	0	0	0	0	3.58356	1	1	1	1	1	1
81	1	48	32	34	63	8	9	46	42	1.73	78.8879	0	1	1	1	0	0	0	0	0	0	0.375	0	0	1	0	1	0	30.8012	1	0	3.03836	1	0	0	0	0	0	0	0	0	0	3.03836	1	1	1	1	1	1
66	0	44	29	36	65	6	6	36	26	1.53	49.1765	1	0	1	1	0	0	0	0	0	0	0.272727	0	0	1	0	0	0	24.6711	0	0	4.27123	1	0	0	0	0	0	0	0	0	0	4.27123	1	1	1	1	1	1
77	1	44	31	29	56	7	7	36		1.78	51.3824	1	1	1	1	0	0	0	0	0	0	0.318182	0	0	1	0	1		24.4473	0	1	2.20274	0	1	1	0	0	0	0	0	0	0	1.86027	0	0	1	1	1	1
77	0	50	41.2	17.3	35.8	13	9	33.6	34.1	1.27	162.632	1	1	1	1	0	1	0	0	0	0	0.36	0	1	0	1	0	0	16.0145	0	1	1.36438	0	0	0	0	0	0	0	0	0	0	1.36438	0	1	1	1	1	1
89	1	58	43	26	50	7	8	26	13	1.32	122.219	0	0	0	0	0	0	0	0	0	0	0.275862	0	1	0	0	0	0	3.7461	0	1	0.753425	0	0	0	0	0	0	0	0	0	0	0.753425	0	1	1	1	1	1
78	0	42	27	36	66	8	8	38	33	1.66	60.6582	0	1	0	1	0	0	0	0	0	0	0.380952	0	0	1	0	0	0	26.3702	0	0	4.31507	1	0	0	0	0	0	0	0	0	0	4.31507	1	1	1	1	1	1
87	1	46	29	37	67	8	8	36	27	1.47	79.8	0	1	0	0	0	1	0	0	0	0	0.347826	0	0	1	0	1	0	19.6283	0	1	0.413699	0	0	0	0	0	0	0	0	0	0	0.413699	0	1	1	1	1	1
82	1	49	31	36	66	10	9	30	16	1.67	98.0384	0	1	1	1	0	0	0	0	0	0	0.367347	0	0	1	0	0	0	21.5914	0	0	4.03014	1	0	0	0	0	0	0	0	0	0	4.03014	1	1	1	1	1	1
69	1	47	32	31	59	8	8	37	17	1.56	77.9865	1	1	0	0	0	0	0	0	0	0	0.340426	0	0	1	0	0	0	25.204	0	0	3.85479	1	0	0	0	0	0	0	0	0	0	3.85479	1	1	1	1	1	1
58	1	56	40	28	54	11	10	42	24	1.679	139.204	0	1	1	1	0	0	1	0	0	0	0.357143	0	1	0	0	0	0	23.7118	0	0	3.61096	1	0	0	0	0	0	0	0	0	0	3.61096	1	1	1	1	1	1
79	1	52	41	34	62	11	12	56	56	1.95	120.008	0	1	0	0	0	1	0	0	0	0	0.461538	1	1	0	0	1	1	27.7177	0	0	3.56712	1	0	0	0	0	0	0	0	0	0	3.56712	1	1	1	1	1	1
84	1	34	32	38	69	8	7	24	17	1.55	42.054	0	1	0	0	0	0	0	0	0	0	0.411765	0	0	1	0	0	0	23.0112	0	0	4.0274	1	0	0	0	0	0	0	0	0	0	4.0274	1	1	1	1	1	1
89	1	50	37	26	51	8	8	43	39	1.51	89.5346	1	1	1	0	0	0	0	0	0	1	0.32	0	0	1	0	1	0	20.83	0	1	0.868493	0	0	0	0	0	0	0	0	0	0	0.868493	0	1	1	1	1	1
75	1	47	31	35	64	7	7	35		1.7	60.2753	1	1	0	1	0	1	0	0	0	0	0.297872	0	0	1	0	0		25.1486	0	0	3.9726	1	0	0	0	0	0	0	0	0	0	3.9726	1	1	1	1	1	1
83	1	41	29	29	57	9	9	44	33	1.56	72.778	0	1	0	1	0	1	0	0	0	0	0.439024	1	0	1	0	1	0	22.4323	0	1	3.26575	0	1	1	0	0	0	0	0	0	0	0.463014	0	0	1	1	1	1
79	0	46	30	36	66	9	8	40	34	1.6	79.4101	0	1	0	1	0	0	0	0	0	0	0.347826	0	0	1	0	0	0	32.4557	1	0	4.08493	1	0	0	0	0	0	0	0	0	0	4.08493	1	1	1	1	1	1
54	0	49	29	39	69	7	7	27	17	1.43	77.032	0	0	0	0	0	0	0	0	0	0	0.285714	0	0	1	0	0	0	20.5049	0	0	3.62466	1	0	0	0	0	0	0	0	0	0	3.62466	1	1	1	1	1	1
70	0	45	29.5	34.4	63.6	7	8	43.3	66.3	1.31	79.3104	0	0	1	0	0	1	0	1	0	0	0.355556	0	0	1	0	1	1	17.4275	0	0	2.19452	1	0	0	0	0	0	0	0	0	0	2.19452	1	1	1	1	1	1
85	0	41	26	38	68	7	7	33	36	1.3	62.371	1	1	1	1	1	0	0	0	0	0	0.341463	0	0	1	0	0	0	22.1317	0	0	4.33699	1	0	0	0	0	0	0	0	0	0	4.33699	1	1	1	1	1	1
70	0	42	26	39	70	11	9	41	24	1.55	88.1602	0	1	1	1	0	1	0	0	0	0	0.428571	1	0	1	0	0	0	22.0317	0	0	4.11233	1	3	0	0	1	0	0	0	0	0	0.909589	0	1	1	0	1	1
81	1	43.5	27.1	37.7	68	8.4	7	41	28	1.73	58.6845	1	1	1	0	0	0	0	0	0	0	0.321839	0	0	1	0	0	0	23.9512	0	0	3.89863	1	0	0	0	0	0	0	0	0	0	3.89863	1	1	1	1	1	1
32	0	47	30	36	65	6	7	30	16	1.66	56.224	0	0	0	0	0	0	0	0	0	0	0.297872	0	0	1	0	0	0	22.0386	0	0	4.29041	1	0	0	0	0	0	0	0	0	0	4.29041	1	1	1	1	1	1
76	1	60	38	38	67	13	11	45	56	1.73	181.167	0	1	1	0	0	0	0	0	0	1	0.366667	0	1	0	0	1	1	21.7993	0	0	4.25753	1	0	0	0	0	0	0	0	0	0	4.25753	1	1	1	1	1	1
68	0	38	24	36	67	6	6	25	12	1.37	42.5891	0	0	0	0	0	0	0	0	0	0	0.315789	0	0	1	0	0	0	20	0	0	3.17808	1	0	0	0	0	0	0	0	0	0	3.17808	1	1	1	1	1	1
69	1	56	38	31	58	8	10	53	61	2.03	94.1056	1	1	1	0	0	0	0	0	0	0	0.357143	0	0	1	0	1	1	30.4218	1	0	4.25753	1	0	0	0	0	0	0	0	0	0	4.25753	1	1	1	1	1	1
88	0	44	29	34	63	15	11	50	54	1.33	161.281	1	1	1	1	0	1	0	0	0	0	0.5	1	1	0	0	0	1	20.6418	0	1	3.26301	0	0	0	0	0	0	0	0	0	0	3.26301	0	1	1	1	1	1
51	0	43	28	34	63	5	5	26	16	1.43	40.3611	0	0	0	0	0	0	0	0	0	0	0.232558	0	0	1	0	0	0	13.2834	0	0	0	1	0	0	0	0	0	0	0	0	0	0	1	1	1	1	1	1
73	1	46	32	30	57	7	9	28	14	1.57	74.7172	0	1	0	0	0	1	0	0	0	0	0.391304	0	0	1	0	0	0	20.3244	0	1	0.69863	0	0	0	0	0	0	0	0	0	0	0.69863	0	1	1	1	1	1
68	1	45	31	33	61	7	9	36	25	1.64	68.9224	1	0	0	0	0	0	0	0	0	0	0.4	0	0	1	0	0	0	20.1956	0	0	4.16438	1	0	0	0	0	0	0	0	0	0	4.16438	1	1	1	1	1	1
90	1	33	23	31	60	11	9	27	11	1.67	56.2675	0	1	0	1	1	0	0	0	0	0	0.545455	1	0	1	0	0	0	26.7759	0	0	3.19452	1	0	0	0	0	0	0	0	0	0	3.19452	1	1	1	1	1	1
83	1	72	58	19	38	12	13	46	27	1.7	264.001	1	1	1	1	0	0	0	0	0	0	0.361111	0	1	0	1	0	0	27.993	0	0	4.4137	1	0	0	0	0	0	0	0	0	0	4.4137	1	1	1	1	1	1
74	1	50	36	28	54	10	8	43	35	1.6	98.505	1	1	1	1	0	0	1	0	0	0	0.32	0	0	1	0	0	0	22.6562	0	1	1.03836	0	0	0	0	0	0	0	0	0	0	1.03836	0	1	1	1	1	1
79	1	51.3	31.6	38.4	68.4	9.4	10.4	46	35	1.78	104.898	0	1	0	0	0	0	0	0	0	0	0.405458	0	0	1	0	0	0	23.1834	0	0	3.96986	1	0	0	0	0	0	0	0	0	0	3.96986	1	1	1	1	1	1
67	1	47	31	35	65	7	8	31	16	1.66	67.4149	1	1	0	1	0	0	0	0	0	0	0.340426	0	0	1	0	0	0	24.3046	0	0	3.66301	1	0	0	0	0	0	0	0	0	0	3.66301	1	1	1	1	1	1
64	1	41	31	26	51	9	9	38	18	1.79	63.4266	1	1	1	1	0	1	1	0	0	0	0.439024	1	0	1	0	0	0	30.0621	1	0	4.43014	1	0	0	0	0	0	0	0	0	0	4.43014	1	1	1	1	1	1
76	0	44	28	35	65	7	8	34	17	1.54	64.9369	0	1	0	0	0	0	0	0	0	0	0.363636	0	0	1	0	0	0	29.2184	0	0	4.40548	1	0	0	0	0	0	0	0	0	0	4.40548	1	1	1	1	1	1
72	1	49	31	36	66	11	9	45	33	1.87	93.8161	1	1	1	0	0	1	0	0	0	0	0.367347	0	0	1	0	0	0	25.0135	0	0	3.58356	1	0	0	0	0	0	0	0	0	0	3.58356	1	1	1	1	1	1
72	0	48	31	37	66	8	9	36	17	1.44	94.775	0	1	1	0	0	0	0	0	0	0	0.375	0	0	1	0	0	0	22.6667	0	0	3.34247	1	0	0	0	0	0	0	0	0	0	3.34247	1	1	1	1	1	1
71	0	51	32	37	66	9	9	44	34	1.33	122.522	0	0	0	0	0	0	0	0	0	0	0.352941	0	1	0	0	0	0	21.7014	0	0	3.5863	1	0	0	0	0	0	0	0	0	0	3.5863	1	1	1	1	1	1
71	1	47	31	35	64	9	9	44	26	1.91	74.402	1	1	1	1	0	0	0	0	0	0	0.382979	0	0	1	0	1	0	28.699	0	0	3.50959	1	0	0	0	0	0	0	0	0	0	3.50959	1	1	1	1	1	1
76	1	37	26	30	59	7	7	20		1.479	46.1277	0	0	0	0	0	0	0	0	0	0	0.378378	0	0	1	0	0		17.1355	0	0	4.02466	1	0	0	0	0	0	0	0	0	0	4.02466	1	1	1	1	1	1
71	0	40.6	26	36	66.1	8	7	30.4		1.32	66.1547	0	1	0	0	0	1	0	0	0	0	0.344828	0	0	1	0	0		21.2191	0	0	3.72877	1	0	0	0	0	0	0	0	0	0	3.72877	1	1	1	1	1	1
69	1	48	29	40	70	8	8	35	17	1.88	67.0701	0	0	0	0	0	0	0	0	0	0	0.333333	0	0	1	0	0	0	22.7265	0	0	4.0137	1	0	0	0	0	0	0	0	0	0	4.0137	1	1	1	1	1	1
90	0	43	27	36	66	8	8	36	15	1.28	81.8173	0	1	0	1	0	0	0	0	0	1	0.372093	0	0	1	0	0	0	20.8292	0	0	1.98082	1	0	0	0	0	0	0	0	0	0	1.98082	1	1	1	1	1	1
72	1	50	33	34	63	9	10	36	20	1.77	95.6611	0	0	0	0	0	1	0	0	0	0	0.4	0	0	1	0	0	0	31.1791	1	0	2.24384	1	0	0	0	0	0	0	0	0	0	2.24384	1	1	1	1	1	1
60	0	51	31	38	68	6	7	36	19	1.76	61.2152	0	0	1	0	0	0	0	0	0	0	0.27451	0	0	1	0	0	0	27.7767	0	0	3.9589	1	0	0	0	0	0	0	0	0	0	3.9589	1	1	1	1	1	1
75	0	48	29	39	69	8	7	39	31	1.39	83.4728	1	1	1	0	0	1	0	0	0	0	0.291667	0	0	1	0	0	0	21.9138	0	0	4.33699	1	0	0	0	0	0	0	0	0	0	4.33699	1	1	1	1	1	1
85	0	47	31	34	63	9	8	36		1.3	101.326	0	1	0	1	0	1	0	0	0	0	0.340426	0	1	0	0	0		19.9762	0	1	0.893151	0	0	0	0	0	0	0	0	0	0	0.893151	0	1	1	1	1	1
82	1	53	42	21	43	12	6	44	44	1.57	110.775	1	1	0	1	0	1	1	0	0	0	0.226415	0	0	1	1	1	1	19.4674	0	0	0.556164	1	0	0	0	0	0	0	0	0	0	0.556164	1	1	1	1	1	1
81	1	48	31	36	66	8	7	38	20	1.61	72.0666	0	1	1	1	0	0	0	0	0	0	0.291667	0	0	1	0	0	0	22.3757	0	1	2.5589	0	0	0	0	0	0	0	0	0	0	2.5589	0	1	1	1	1	1
73	1	54	47	13	28	5	7	28	11	1.44	75.13	0	0	1	1	0	0	1	0	0	0	0.259259	0	0	1	1	0	0	16.9563	0	0	4.46849	1	0	0	0	0	0	0	0	0	0	4.46849	1	1	1	1	1	1
76	1	43	29	32	61	8	7	27	12.4	1.61	59.7416	0	1	0	0	0	1	0	0	0	0	0.325581	0	0	1	0	0	0	23.7332	0	1	0.583562	0	0	0	0	0	0	0	0	0	0	0.583562	0	1	1	1	1	1
94	0	42	28	34	63	10	10	34	22	1.44	94.8946	1	1	1	1	0	0	0	0	0	1	0.47619	1	0	1	0	0	0	21.9289	0	0	3.48767	1	0	0	0	0	0	0	0	0	0	3.48767	1	1	1	1	1	1
64	1	57	36	38	67	11	11	48	34	1.76	145.528	0	1	0	1	0	0	0	0	0	0	0.385965	0	1	0	0	0	0	23.1084	0	0	0.320548	1	0	0	0	0	0	0	0	0	0	0.320548	1	1	1	1	1	1
81	0	40.3	26.8	33.5	62.8	8	9	43	32	1.36	75.0528	0	1	0	1	0	1	0	0	0	0	0.44665	1	0	1	0	0	0	21.2874	0	0	3.53699	1	0	0	0	0	0	0	0	0	0	3.53699	1	1	1	1	1	1
72	0	37	25	33	62	10	9	42	32	1.36	76.4484	1	1	0	1	0	0	0	0	0	0	0.486486	1	0	1	0	1	0	21.056	0	0	3.04932	1	0	0	0	0	0	0	0	0	0	3.04932	1	1	1	1	1	1
76	0	43	29	32.6	61.3	9.4	9.3	46.2	48	1.46	88.5447	1	1	1	1	0	0	0	0	0	0	0.432558	1	0	1	0	0	1	24.9896	0	0	4.12329	1	1	1	0	0	0	0	0	0	0	3.94521	0	0	1	1	1	1
63	1	50	34	31	59	7	7	35		1.78	64.1036	1	1	1	1	0	0	0	0	0	0	0.28	0	0	1	0	0		29.2969	0	0	4.04658	1	0	0	0	0	0	0	0	0	0	4.04658	1	1	1	1	1	1
76	1	42	36	38	69	7	7	35	21	1.66	50.8867	1	1	1	1	0	1	0	0	0	0	0.333333	0	0	1	0	0	0	25.3155	0	0	4.21096	1	0	0	0	0	0	0	0	0	0	4.21096	1	1	1	1	1	1
77	1	50	32	36	65	10	10	45	25	1.7	106.692	0	1	1	0	0	0	0	0	0	0	0.4	0	0	1	0	0	0	27.2392	0	0	1.46301	1	0	0	0	0	0	0	0	0	0	1.46301	1	1	1	1	1	1
44	0	46	31	33	62	8	7	30	19	1.4	77.0466	0	1	1	0	0	0	0	0	0	0	0.304348	0	0	1	0	0	0	18.9745	0	0	4.08219	1	0	0	0	0	0	0	0	0	0	4.08219	1	1	1	1	1	1
67	1	41	26	36	66	11	11	38		1.66	90.7816	1	1	1	1	0	0	0	0	0	0	0.536585	1	0	1	0	0		24.6094	0	0	4.18082	1	3	0	0	1	0	0	0	0	0	3.24658	0	1	1	0	1	1
68	0	39	26	34	63	6	6	38	31	1.36	44.8624	1	1	1	0	0	0	0	0	0	0	0.307692	0	0	1	0	1	0	21.2874	0	0	3.58904	1	1	1	0	0	0	0	0	0	0	1.80548	0	0	1	1	1	1
84	1	48	30	36	66	8	8	47	47	1.83	68.9027	0	1	0	0	0	0	0	0	0	0	0.333333	0	0	1	0	1	1	24.452	0	0	3.96438	1	0	0	0	0	0	0	0	0	0	3.96438	1	1	1	1	1	1
90	1	43	30	30	58	10	10	58		1.7	83.4646	0	1	0	0	0	0	0	0	0	0	0.465116	1	0	1	0	1		20.0108	0	0	4.07397	1	1	1	0	0	0	0	0	0	0	1.06575	0	0	1	1	1	1
89	1	45	28	38	69	8	8	36	20	1.52	74.3637	0	1	0	0	0	0	0	0	0	0	0.355556	0	0	1	0	0	0	22.4766	0	0	3.78356	1	7	0	0	0	0	0	0	1	0	1.49589	0	1	1	1	1	1
66	0	42	27	35	64	8	8	35	20	1.54	65.3848	1	1	0	0	0	1	0	0	0	0	0.380952	0	0	1	0	0	0	25.7883	0	0	4.2274	1	0	0	0	0	0	0	0	0	0	4.2274	1	1	1	1	1	1
58	0	49	31	38	68	10	10	40		1.91	91.8514	1	1	0	0	0	0	0	0	0	0	0.408163	0	0	1	0	0		33.5635	1	0	3.77808	1	0	0	0	0	0	0	0	0	0	3.77808	1	1	1	1	1	1
74	0	52	34	34	63	11	10	43	39	1.6	129.173	0	1	1	0	0	0	0	0	0	0	0.384615	0	1	0	0	0	0	27.268	0	0	3.67397	1	0	0	0	0	0	0	0	0	0	3.67397	1	1	1	1	1	1
67	0	44	29	35	65	8	9	34	23	1.54	76.6076	0	1	1	0	0	0	0	0	0	0	0.409091	0	0	1	0	0	0	23.3091	0	1	1.66027	0	0	0	0	0	0	0	0	0	0	1.66027	0	1	1	1	1	1
60	1	50	31	39	69	14	10	39	21	2.01	115.994	0	0	0	0	0	0	0	0	0	0	0.4	0	1	0	0	0	0	27.1178	0	0	0.536986	1	0	0	0	0	0	0	0	0	0	0.536986	1	1	1	1	1	1
85	1	37	25	33	63	7	8	31	18	1.45	51.616	0	1	0	1	0	0	0	0	0	0	0.432432	1	0	1	0	0	0	18.8271	0	0	3.96986	1	0	0	0	0	0	0	0	0	0	3.96986	1	1	1	1	1	1
79	1	66	42	36	65	11	9	46	54	1.81	160.222	0	1	0	0	0	0	0	1	0	1	0.272727	0	1	0	0	0	1	24.2215	0	0	4.3726	1	1	1	0	0	0	0	0	0	0	3.30959	0	0	1	1	1	1
79	1	45	29	36	65	8	8	48	40	1.76	64.2232	0	1	0	1	0	1	0	0	0	0	0.355556	0	0	1	0	1	0	23.7387	0	0	4.12329	1	0	0	0	0	0	0	0	0	0	4.12329	1	1	1	1	1	1
78	1	37	27	29	56	8	8	31	18	1.75	46.6988	1	1	0	1	1	1	0	0	0	0	0.432432	1	0	1	0	0	0	19.6927	0	1	1.93151	0	8	0	0	0	0	0	0	0	1	1.83014	0	1	1	1	1	1
71	0	35	24	32	61	7	8	30	18	1.28	53.3817	1	1	0	1	0	0	0	0	0	0	0.457143	1	0	1	0	0	0	23.1044	0	0	3.82466	1	0	0	0	0	0	0	0	0	0	3.82466	1	1	1	1	1	1
53	0	54	34	37	66	9	9	46	24	1.82	98.6444	0	0	0	0	0	0	0	0	0	0	0.333333	0	1	0	0	0	0	36.3108	1	0	0	1	0	0	0	0	0	0	0	0	0	0	1	1	1	1	1	1
69	1	45	30	34	62	10	9	38	25	1.69	84.1943	1	1	0	0	0	0	0	0	0	0	0.4	0	0	1	0	0	0	26.3043	0	0	3.6411	1	0	0	0	0	0	0	0	0	0	3.6411	1	1	1	1	1	1
74	0	47.4	30.7	35.2	64.6	9	9.3	39	26	1.87	78.7943	0	1	1	0	0	0	0	0	0	0	0.392405	0	0	1	0	0	0	38.8739	1	0	3.9726	1	0	0	0	0	0	0	0	0	0	3.9726	1	1	1	1	1	1
73	0	46	31	33	61	7	8	35	22	1.43	75.4302	0	1	1	0	0	0	0	0	0	0	0.347826	0	0	1	0	0	0	23.2834	0	0	3.68493	1	0	0	0	0	0	0	0	0	0	3.68493	1	1	1	1	1	1
84	1	39	25	36	66	7	7	33	24	1.48	50.3465	0	1	1	1	0	0	0	0	0	0	0.358974	0	0	1	0	0	0	22.9398	0	0	1.66849	1	0	0	0	0	0	0	0	0	0	1.66849	1	1	1	1	1	1
80	1	46	32	31	59	7	8	42	30	1.58	68.2691	1	1	0	0	0	0	0	0	0	0	0.347826	0	0	1	0	1	0	32.7932	1	0	3.51781	1	0	0	0	0	0	0	0	0	0	3.51781	1	1	1	1	1	1
73	0	48	31	36	65	8	9	37	35	1.41	96.7915	0	1	0	1	0	0	0	0	0	0	0.375	0	1	0	0	0	0	0.241127	0	0	3.25753	1	0	0	0	0	0	0	0	0	0	3.25753	1	1	1	1	1	1
74	1	48	32	32	61	8	8	35	19	1.67	75.5041	1	1	1	1	0	1	0	0	0	0	0.333333	0	0	1	0	0	0	23.3355	0	0	2.69315	1	1	1	0	0	0	0	0	0	0	2.03014	0	0	1	1	1	1
71	1	50	34	32	59	8	8	35	18	1.57	86.1129	0	1	1	1	0	0	1	0	0	0	0.32	0	0	1	0	0	0	22.151	0	0	3.9589	1	2	0	1	0	0	0	0	0	0	2.40822	0	1	0	1	1	1
70	0	40	30	24	50	9	10	59	91	1.49	78.9449	1	1	1	1	0	0	0	1	0	0	0.5	1	0	1	0	1	1	27.5862	0	1	0.00547945	0	0	0	0	0	0	0	0	0	0	0.00547945	0	1	1	1	1	1
42	1	50	35	30	57	10	8	37	21	1.89	83.3905	0	1	1	0	0	0	0	0	0	0	0.32	0	0	1	0	0	0	26.3329	0	0	3.6274	1	0	0	0	0	0	0	0	0	0	3.6274	1	1	1	1	1	1
74	0	50	33	34	63	7	7	33	22	1.53	74.578	1	1	1	0	0	0	0	0	0	0	0.28	0	0	1	0	0	0	20.9644	0	0	3.79178	1	0	0	0	0	0	0	0	0	0	3.79178	1	1	1	1	1	1
87	0	36	26	29	57	9	9	32	15	1.49	61.8744	1	1	1	1	0	0	0	0	0	0	0.5	1	0	1	0	0	0	19.1406	0	1	2.27945	0	0	0	0	0	0	0	0	0	0	2.27945	0	1	1	1	1	1
81	0	51	32	37	66	8	9	44	37	1.46	103.591	0	1	1	1	0	0	0	0	0	0	0.352941	0	1	0	0	0	0	28.2682	0	0	3.70137	1	0	0	0	0	0	0	0	0	0	3.70137	1	1	1	1	1	1
79	1	42	29	32	61	8	9	39		1.68	65.0207	1	1	1	1	0	0	0	0	0	0	0.428571	1	0	1	0	0		26.1066	0	0	4.2274	1	7	0	0	0	0	0	0	1	0	3.30959	0	1	1	1	1	1
91	0	37	24	36	67	8	8	31	17	1.37	59.6518	1	0	0	0	0	0	0	0	0	0	0.432432	1	0	1	0	0	0	23.9621	0	0	3.91233	1	0	0	0	0	0	0	0	0	0	3.91233	1	1	1	1	1	1
81	0	58	50	14	29	8	5	37	35	1.16	116.767	0	1	0	0	0	0	0	0	0	0	0.172414	0	1	0	1	0	0	18.115	0	0	4.21918	1	0	0	0	0	0	0	0	0	0	4.21918	1	1	1	1	1	1
83	1	50	32	36	66	15	10	47	35	1.81	136.464	1	1	0	1	0	0	0	0	0	0	0.4	0	1	0	0	0	0	24.2215	0	0	4.00822	1	0	0	0	0	0	0	0	0	0	4.00822	1	1	1	1	1	1
79	1	62	59	5	11	8.8	8.3	43	34	1.71	124.842	1	1	1	1	0	0	1	0	0	0	0.267742	0	1	0	1	0	0	23.2254	0	0	3.89041	1	0	0	0	0	0	0	0	0	0	3.89041	1	1	1	1	1	1
83	1	37	25	34	63	8	8	36	31	1.35	60.5355	1	1	0	0	0	1	0	0	0	0	0.432432	1	0	1	0	0	0	16.8475	0	1	1.91781	0	0	0	0	0	0	0	0	0	0	1.91781	0	1	1	1	1	1
65	0	43.3	26.7	38.6	68.8	6	6	26.9	13.7	1.42	51.5198	0	0	0	0	0	0	0	0	0	0	0.277136	0	0	1	0	0	0	20.0777	0	0	0	1	0	0	0	0	0	0	0	0	0	0	1	1	1	1	1	1
90	1	46	31	33	62	10	10	29		1.49	106.184	1	1	1	1	0	1	0	0	0	0	0.434783	1	0	1	0	0		16.494	0	1	1.29041	0	0	0	0	0	0	0	0	0	0	1.29041	0	1	1	1	1	1
64	0	42	28	33	62	8	7	30	18	1.69	54.6982	0	1	1	1	0	0	0	0	0	0	0.333333	0	0	1	0	0	0	24.0882	0	0	3.70137	1	0	0	0	0	0	0	0	0	0	3.70137	1	1	1	1	1	1
73	1	56	43	23	45	7	9	34	17.8	1.66	99.0545	1	1	1	1	0	0	1	0	0	0	0.321429	0	0	1	1	0	0	22.68	0	1	2.2411	0	0	0	0	0	0	0	0	0	0	2.2411	0	1	1	1	1	1
78	1	52	34	35	64	8	9	54		1.87	83.6012	1	1	0	1	0	0	0	0	0	1	0.346154	0	0	1	0	1		26.7498	0	0	4.20822	1	0	0	0	0	0	0	0	0	0	4.20822	1	1	1	1	1	1
60	0	46	29	37	67	8	8	33	23	1.37	85.6248	1	1	1	0	0	1	0	0	0	0	0.347826	0	0	1	0	0	0	20	0	0	4.21918	1	0	0	0	0	0	0	0	0	0	4.21918	1	1	1	1	1	1
42	1	50	31	39	61	9	9	27		1.72	91.6326	0	0	0	1	0	0	0	0	0	0	0.36	0	0	1	0	0		22.0581	0	0	3.86849	1	0	0	0	0	0	0	0	0	0	3.86849	1	1	1	1	1	1
79	0	48	32	33	61	6	7	27	18	1.52	63.7081	1	1	0	1	0	0	0	0	0	0	0.291667	0	0	1	0	0	0	26.9357	0	0	3.9863	1	0	0	0	0	0	0	0	0	0	3.9863	1	1	1	1	1	1
93	0	36	26	28	56	7	8	31	14	1.32	54.2034	1	1	1	1	0	1	0	0	0	0	0.444444	1	0	1	0	0	0	19.8991	0	1	0.60274	0	0	0	0	0	0	0	0	0	0	0.60274	0	1	1	1	1	1
60	1	48	33	31	59	9	9	43	20	2.07	71.1037	1	1	1	1	0	0	0	0	0	0	0.375	0	0	1	0	0	0	26.8519	0	0	4.23836	1	0	0	0	0	0	0	0	0	0	4.23836	1	1	1	1	1	1
81	1	61	54	13	27	9	6	49	44	1.62	108.877	1	1	1	1	0	1	1	0	0	0	0.196721	0	0	1	1	0	1	21.83	0	0	4.12329	1	1	1	0	0	0	0	0	0	0	1.36164	0	0	1	1	1	1
85	1	46	35	24	48	7	5	32	14	1.64	49.6038	1	1	0	1	0	0	1	0	0	0	0.217391	0	0	1	1	0	0	24.2188	0	0	0.0356164	1	0	0	0	0	0	0	0	0	0	0.0356164	1	1	1	1	1	1
77	0	43	26	40	71	9	10	39	20	1.55	85.2514	0	1	1	0	0	0	0	0	0	0	0.465116	1	0	1	0	0	0	27.4762	0	0	4.37808	1	0	0	0	0	0	0	0	0	0	4.37808	1	1	1	1	1	1
39	1	55	39	30	56	7	7	34		1.37	98.4643	1	0	0	0	0	0	0	1	0	0	0.254545	0	0	1	0	0		16.4237	0	0	4.2137	1	0	0	0	0	0	0	0	0	0	4.2137	1	1	1	1	1	1
101	1	38	28	27	53	8	6	39	28	1.3	54.8715	1	1	0	1	0	1	0	0	0	0	0.315789	0	0	1	0	0	0	18.9736	0	0	0.263014	1	0	0	0	0	0	0	0	0	0	0.263014	1	1	1	1	1	1
58	1	48	33	31	59	9	8	38	21.4	1.752	77.8973	0	0	1	1	0	0	0	0	0	0	0.333333	0	0	1	0	0	0	25.6544	0	0	4.23836	1	0	0	0	0	0	0	0	0	0	4.23836	1	1	1	1	1	1
69	1	57	40	30	57	10	11	39	26	1.75	137.57	0	1	0	1	0	0	1	0	0	1	0.385965	0	1	0	0	0	0	27.3909	0	0	4.15342	1	0	0	0	0	0	0	0	0	0	4.15342	1	1	1	1	1	1
83	0	44	28	35	65	9	10	56	89.9	1.36	100.858	0	1	1	1	1	0	0	0	0	0	0.454545	1	1	0	0	1	1	24.6466	0	0	3.29589	1	1	1	0	0	0	0	0	0	0	0.926027	0	0	1	1	1	1
82	0	44	28	36	66	8	8	38	39	1.28	85.0309	1	1	0	0	0	0	0	0	0	0	0.363636	0	0	1	0	0	0	18.5108	0	0	0.863014	1	0	0	0	0	0	0	0	0	0	0.863014	1	1	1	1	1	1
87	0	36	23	37	68	8	7	42	29	1.37	52.2251	0	0	0	1	0	0	0	0	0	0	0.388889	0	0	1	0	0	0	22.83	0	0	1.30685	1	0	0	0	0	0	0	0	0	0	1.30685	1	1	1	1	1	1
49	0	41	27	34	64	8	8	40	21	1.6	60.4618	1	1	1	1	0	0	0	0	0	0	0.390244	0	0	1	0	0	0	33.7577	1	0	4.29589	1	0	0	0	0	0	0	0	0	0	4.29589	1	1	1	1	1	1
77	1	37	26	31	60	7	8	21	9	1.29	58.018	0	0	0	0	0	0	0	0	0	0	0.432432	1	0	1	0	0	0	13.6719	0	1	0.824658	0	0	0	0	0	0	0	0	0	0	0.824658	0	1	1	1	1	1
39	1	46	29	38	68	9	9	35	12	2.09	65.6081	1	0	0	0	0	0	0	0	0	0	0.391304	0	0	1	0	0	0	34.2561	1	0	3.67397	1	0	0	0	0	0	0	0	0	0	3.67397	1	1	1	1	1	1
64	1	47	32	32	61	7	7	32	22	1.43	71.656	0	1	0	0	0	0	0	0	0	0	0.297872	0	0	1	0	0	0	22.2222	0	0	0	1	0	0	0	0	0	0	0	0	0	0	1	1	1	1	1	1
80	0	42	24	44	76	7	6	29		1.3	59.0641	0	1	1	0	0	0	0	0	0	0	0.285714	0	0	1	0	0		17.9209	0	1	2.2411	0	0	0	0	0	0	0	0	0	0	2.2411	0	1	1	1	1	1
69	0	40	26	35	65	7	6	29	16	1.41	50.0839	0	0	0	0	0	0	0	0	0	0	0.3	0	0	1	0	0	0	24.2568	0	0	4.27945	1	0	0	0	0	0	0	0	0	0	4.27945	1	1	1	1	1	1
70	0	46	33	29	55	9	6	33	23	1.27	84.9333	0	1	0	1	0	0	0	0	0	0	0.26087	0	0	1	0	0	0	17.1163	0	1	3.65205	0	1	1	0	0	0	0	0	0	0	0.816438	0	0	1	1	1	1
60	0	40	26	37	67	9	8	37	15	1.49	67.6733	0	0	0	0	0	0	0	0	0	0	0.4	0	0	1	0	0	0	23.6832	0	0	3.87123	1	0	0	0	0	0	0	0	0	0	3.87123	1	1	1	1	1	1
73	1	47	32	31	59	8	8	39	25	1.8	67.5883	0	1	0	1	0	0	0	0	0	0	0.340426	0	0	1	0	1	0	24.5089	0	0	3.88767	1	0	0	0	0	0	0	0	0	0	3.88767	1	1	1	1	1	1
74	1	50	32	36	65	9	9	36	22	1.64	96.1025	0	1	0	0	0	1	0	0	0	0	0.36	0	0	1	0	0	0	21.9363	0	0	4.27945	1	0	0	0	0	0	0	0	0	0	4.27945	1	1	1	1	1	1
65	1	55	35	36	65	13	10	47	40	1.982	129.366	0	1	1	1	0	0	0	0	0	0	0.363636	0	1	0	0	1	0	28.1332	0	0	3.64384	1	0	0	0	0	0	0	0	0	0	3.64384	1	1	1	1	1	1
72	0	36	25	31	59	7	7	27	14	1.29	50.5293	0	0	0	0	0	0	0	0	0	0	0.388889	0	0	1	0	0	0	19.3668	0	1	0.750685	0	0	0	0	0	0	0	0	0	0	0.750685	0	1	1	1	1	1
79	0	50	36	29	55	9	7	30	17	1.4	96.5695	1	1	1	1	0	0	1	0	0	0	0.28	0	1	0	0	0	0	20.8889	0	0	4.05753	1	0	0	0	0	0	0	0	0	0	4.05753	1	1	1	1	1	1
75	0	43	29	34	64	8	7	37	25	1.44	66.7944	1	1	1	0	0	0	0	0	0	0	0.325581	0	0	1	0	0	0	21.9289	0	0	4.11781	1	0	0	0	0	0	0	0	0	0	4.11781	1	1	1	1	1	1
70	1	50	31	37	67	8	8	46	34	1.79	75.5292	0	1	1	0	0	0	0	0	0	0	0.32	0	0	1	0	1	0	30.0621	1	0	3.7863	1	8	0	0	0	0	0	0	0	1	3.29863	0	1	1	1	1	1
82	0	47	28	40	70	11	8	41	32	1.63	93.7525	0	1	0	1	0	0	0	0	0	0	0.340426	0	0	1	0	0	0	24.8358	0	0	4.07945	1	0	0	0	0	0	0	0	0	0	4.07945	1	1	1	1	1	1
73	0	51	32	37	66	10	10	47	43	1.54	121.699	0	1	1	0	0	0	0	0	0	0	0.392157	0	1	0	0	0	1	27.5626	0	0	4.03014	1	0	0	0	0	0	0	0	0	0	4.03014	1	1	1	1	1	1
73	1	48	34	29	56	9	7	39	27	1.57	80.3133	1	1	1	1	0	0	1	0	0	0	0.291667	0	0	1	0	0	0	22.8329	0	0	4.18082	1	0	0	0	0	0	0	0	0	0	4.18082	1	1	1	1	1	1
27	0	46	32	31	59	6	6	27	16	1.45	56.1036	0	0	0	0	0	0	0	0	0	0	0.26087	0	0	1	0	0	0	20.2289	0	0	2.39726	1	0	0	0	0	0	0	0	0	0	2.39726	1	1	1	1	1	1
91	1	49	27	27	53	9	8	39	28	1.33	106.251	0	1	0	0	0	1	0	0	0	0	0.326531	0	0	1	0	0	0	17.7458	0	1	0.638356	0	0	0	0	0	0	0	0	0	0	0.638356	0	1	1	1	1	1
74	1	69.6	62.3	10.5	22.2	8	8	48.1		1.65	146.265	1	1	0	0	0	0	0	0	0	0	0.229885	0	1	0	1	1		21.6713	0	0	2.89315	1	1	1	0	0	0	0	0	0	0	2.81644	0	0	1	1	1	1
81	1	41	27	33	62	9	8	29	16	1.36	77.1996	0	1	1	0	0	1	0	0	0	0	0.390244	0	0	1	0	0	0	20.5442	0	0	3.60822	1	0	0	0	0	0	0	0	0	0	3.60822	1	1	1	1	1	1
82	0	47	32	32	61	12	7	34	25	1.5	101.878	1	1	1	1	0	0	0	0	0	0	0.297872	0	1	0	0	0	0	21.3675	0	0	4.14521	1	0	0	0	0	0	0	0	0	0	4.14521	1	1	1	1	1	1
69	1	55	40	27	53	6	9	42	22	1.74	84.4555	0	1	1	1	0	0	1	0	0	0	0.327273	0	0	1	0	0	0	23.03	0	1	0.476712	0	0	0	0	0	0	0	0	0	0	0.476712	0	1	1	1	1	1
65	1	51.2	37.5	26.8	52	15.2	8.1	40	28	1.69	137.49	1	1	1	1	0	1	1	0	0	0	0.316406	0	1	0	0	0	0	23.1405	0	0	4.3589	1	0	0	0	0	0	0	0	0	0	4.3589	1	1	1	1	1	1
66	1	53	33	38	67	8	8	33	16	1.87	79.9222	1	1	1	0	0	0	0	0	0	0	0.301887	0	0	1	0	0	0	22.6627	0	0	1.72603	1	0	0	0	0	0	0	0	0	0	1.72603	1	1	1	1	1	1
65	1	43	29	34	64	10	11	40	27	1.77	85.85	1	1	1	0	0	0	0	0	0	0	0.511628	1	0	1	0	0	0	26.7229	0	0	4.10959	1	0	0	0	0	0	0	0	0	0	4.10959	1	1	1	1	1	1
75	0	50	31	37	67	10	10	39	27.5	1.55	117.017	0	0	0	0	0	0	0	0	0	0	0.4	0	1	0	0	0	0	28.6917	0	0	4.16164	1	0	0	0	0	0	0	0	0	0	4.16164	1	1	1	1	1	1
88	0	43	28	35	65	7	7	39	31	1.28	68.6964	0	0	0	0	0	0	0	0	0	0	0.325581	0	0	1	0	0	0	15.4266	0	0	3.78904	1	0	0	0	0	0	0	0	0	0	3.78904	1	1	1	1	1	1
65	1	47	30	36	65	9	8	40	24	1.99	66.1928	0	1	0	0	0	0	0	0	0	0	0.340426	0	0	1	0	0	0	27.5433	0	0	1.9589	1	0	0	0	0	0	0	0	0	0	1.9589	1	1	1	1	1	1
53	1	55	39	29	55	8	8	37	22	1.8	88.5325	1	1	0	0	0	0	0	0	0	0	0.290909	0	0	1	0	0	0	23.255	0	0	3.60822	1	1	1	0	0	0	0	0	0	0	3.01096	0	0	1	1	1	1
64	1	50	32	36	66	6	6	35	23	1.67	56.4608	0	0	0	0	0	0	0	0	0	0	0.24	0	0	1	0	0	0	21.7738	0	0	0.0575342	1	0	0	0	0	0	0	0	0	0	0.0575342	1	1	1	1	1	1
60	0	40	25	38	69	7	8	28	17	1.55	54.9526	0	1	1	0	0	0	0	0	0	0	0.4	0	0	1	0	0	0	23.0112	0	0	0.180822	1	0	0	0	0	0	0	0	0	0	0.180822	1	1	1	1	1	1
72	1	42	28	33	61	9	8	39	38	1.61	67.8476	1	1	1	0	0	0	0	0	0	0	0.380952	0	0	1	0	1	0	27.247	0	0	4.37534	1	0	0	0	0	0	0	0	0	0	4.37534	1	1	1	1	1	1
69	0	46	28	39	70	8	9	37	27	1.51	84.1431	0	1	0	0	0	0	0	0	0	0	0.391304	0	0	1	0	0	0	23.8054	0	0	3.95616	1	4	0	0	0	1	0	0	0	0	3.25753	0	1	1	1	0	0
62	0	42	28	35	64	10	9	35		1.23	103.421	1	1	0	0	0	1	0	0	0	0	0.428571	1	1	0	0	0		17.1233	0	0	3.4137	1	0	0	0	0	0	0	0	0	0	3.4137	1	1	1	1	1	1
85	1	40	25	37	68	9	9	41		1.512	72.1467	1	0	0	0	0	0	0	0	0	0	0.45	1	0	1	0	1		18.5555	0	1	0.0794521	0	0	0	0	0	0	0	0	0	0	0.0794521	0	1	1	1	1	1
75	1	47.6	30.2	36.6	66.1	8	8	36	17.7	1.73	71.855	0	1	0	0	0	0	0	0	0	0	0.336134	0	0	1	0	0	0	23.077	0	0	4.24658	1	0	0	0	0	0	0	0	0	0	4.24658	1	1	1	1	1	1
88	1	35	23	34	64	9	9	37	34	1.3	67.8417	0	0	0	0	0	0	0	0	0	0	0.514286	1	0	1	0	0	0	17.7778	0	0	3.97808	1	0	0	0	0	0	0	0	0	0	3.97808	1	1	1	1	1	1
93	0	38	25	34	64	6	7	38	32	1.26	51.3593	0	1	1	1	0	0	0	0	0	0	0.368421	0	0	1	0	0	0	24.1427	0	0	4.39178	1	0	0	0	0	0	0	0	0	0	4.39178	1	1	1	1	1	1
93	1	42	26	39	70	12	11	43	45	1.62	102.992	0	1	1	1	0	0	0	0	0	0	0.52381	1	0	1	0	1	1	23.4375	0	1	0.641096	0	0	0	0	0	0	0	0	0	0	0.641096	0	1	1	1	1	1
70	1	43.1	27.6	36	65.9	6.2	7.3	33.5	20.5	1.55	54.3533	1	1	1	1	0	0	1	0	0	0	0.338747	0	0	1	0	0	0	20.4467	0	0	4.43014	1	0	0	0	0	0	0	0	0	0	4.43014	1	1	1	1	1	1
60	0	40	26	35	65	6	6	26	10	1.39	45.855	1	0	0	0	0	0	0	0	0	0	0.3	0	0	1	0	0	0	16.4062	0	0	4.31507	1	0	0	0	0	0	0	0	0	0	4.31507	1	1	1	1	1	1
80	0	51	32	37	67	8	8	40	36	1.5	93.2465	1	1	1	0	0	0	0	0	0	0	0.313725	0	0	1	0	0	0	24.1217	0	0	3.74247	1	0	0	0	0	0	0	0	0	0	3.74247	1	1	1	1	1	1
75	0	51	33	35	64	7	7	37	21	1.39	84.9806	0	1	0	1	0	0	0	0	0	1	0.27451	0	0	1	0	0	0	16.6133	0	0	4.03014	1	0	0	0	0	0	0	0	0	0	4.03014	1	1	1	1	1	1
80	1	46	30	35	65	8	10	35	17	1.82	75.3411	1	1	1	1	0	0	0	0	0	0	0.434783	1	0	1	0	0	0	25.2092	0	0	2.30137	1	0	0	0	0	0	0	0	0	0	2.30137	1	1	1	1	1	1
74	1	50	34	31	59	8	8	45	45	1.52	88.9456	1	1	1	1	0	1	0	0	0	0	0.32	0	0	1	0	1	1	18.8189	0	0	4.30959	1	0	0	0	0	0	0	0	0	0	4.30959	1	1	1	1	1	1
57	1	46	30	35	64	9	9	37	18	1.82	75.3411	0	1	0	0	0	0	0	0	0	0	0.391304	0	0	1	0	0	0	24.5675	0	0	4.39178	1	0	0	0	0	0	0	0	0	0	4.39178	1	1	1	1	1	1
78	0	50	32	36	66	6	6	36	18	1.44	65.4788	0	0	1	0	0	0	0	0	0	0	0.24	0	0	1	0	0	0	21.2084	0	0	4.18082	1	0	0	0	0	0	0	0	0	0	4.18082	1	1	1	1	1	1
83	1	33.4	24.3	27.2	54.2	6	6	23.7	15	1.11	42.2129	1	0	0	0	0	0	0	0	0	0	0.359281	0	0	1	0	0	0	20.6509	0	1	1.14795	0	0	0	0	0	0	0	0	0	0	1.14795	0	1	1	1	1	1
78	0	48	30	38	68	6	7	50	45	1.34	72.2659	0	1	0	0	0	0	0	0	0	0	0.291667	0	0	1	0	1	1	21.1109	0	0	4.11507	1	0	0	0	0	0	0	0	0	0	4.11507	1	1	1	1	1	1
61	0	46	37	20	41	11	12	41	53	1.17	164.39	1	1	0	0	0	1	0	0	0	0	0.521739	1	1	0	1	0	1	14.8086	0	0	3.14521	1	0	0	0	0	0	0	0	0	0	3.14521	1	1	1	1	1	1
82	1	37	22	38	69	8	9	27	14	1.81	49.098	1	1	0	0	0	0	0	0	0	0	0.486486	1	0	1	0	0	0	25.8166	0	0	3.58904	1	0	0	0	0	0	0	0	0	0	3.58904	1	1	1	1	1	1
73	1	54	34	37	67	9	8	47	38	1.892	88.1461	1	1	1	0	0	0	0	0	0	1	0.296296	0	0	1	0	1	0	26.0266	0	0	4.20548	1	0	0	0	0	0	0	0	0	0	4.20548	1	1	1	1	1	1
68	0	59	48	19	38	8	8	42	36	1.43	125.962	0	1	0	0	0	1	0	0	0	0	0.271186	0	1	0	1	0	0	20.5049	0	0	3.83288	1	1	1	0	0	0	0	0	0	0	1.28493	0	0	1	1	1	1
80	1	52	36	31	58	9.4	9.3	46	28	1.91	92.69	0	1	1	1	0	0	0	0	0	0	0.357692	0	0	1	0	0	0	30.1205	1	0	3.4137	1	0	0	0	0	0	0	0	0	0	3.4137	1	1	1	1	1	1
86	0	38	24	37	68	12	13	40		1.382	117.501	0	1	0	0	0	1	0	0	1	0	0.684211	1	1	0	0	0		21.4573	0	1	0.353425	0	0	0	0	0	0	0	0	0	0	0.353425	0	1	1	1	1	1
67	0	42	26	38	68	9	9	37	28	1.192	99.0532	0	0	0	0	0	1	0	0	0	0	0.428571	1	1	0	0	0	0	15.9505	0	0	1.46301	1	0	0	0	0	0	0	0	0	0	1.46301	1	1	1	1	1	1
55	1	54	34	37	66	10	10	38	23	1.94	106.256	1	1	0	1	0	0	0	0	0	0	0.37037	0	0	1	0	0	0	27.3797	0	0	3.89041	1	0	0	0	0	0	0	0	0	0	3.89041	1	1	1	1	1	1
59	0	52	35	32	60	7	7	35	22.6	1.6	76.3821	0	0	0	0	0	0	0	0	0	0	0.269231	0	0	1	0	0	0	25.7643	0	0	4.23288	1	0	0	0	0	0	0	0	0	0	4.23288	1	1	1	1	1	1
82	1	58.7	39.6	32.5	60.1	8	7	47.5	49.6	1.47	112.096	0	1	0	1	0	1	0	0	0	1	0.238501	0	0	1	0	0	1	22.5069	0	1	0.750685	0	1	1	0	0	0	0	0	0	0	0.265753	0	0	1	1	1	1
69	1	56	40	29	54	9	9	39	15	1.86	102.707	0	1	1	1	0	0	1	0	0	0	0.321429	0	0	1	0	0	0	28.306	0	0	3.46575	1	0	0	0	0	0	0	0	0	0	3.46575	1	1	1	1	1	1
80	1	44	28	36	65	8	8	47	41	1.7	64.0232	0	1	0	1	0	0	0	0	0	0	0.363636	0	0	1	0	0	0	25.462	0	0	4.14247	1	0	0	0	0	0	0	0	0	0	4.14247	1	1	1	1	1	1
91	0	41	26	37	67	6	6	20	12	1.29	51.569	0	0	0	0	0	1	0	0	0	0	0.292683	0	0	1	0	0	0	19.1198	0	0	3.41644	1	0	0	0	0	0	0	0	0	0	3.41644	1	1	1	1	1	1
63	1	56	36	36	64	10	10	44	31	2.03	107.939	0	1	0	0	0	1	0	0	0	0	0.357143	0	0	1	0	0	0	29.737	0	0	4.0274	1	0	0	0	0	0	0	0	0	0	4.0274	1	1	1	1	1	1
61	0	46	30	36	65	8	7	36	23	1.5	71.9102	0	1	0	0	0	0	0	0	0	0	0.304348	0	0	1	0	0	0	26.8844	0	0	4.41096	1	0	0	0	0	0	0	0	0	0	4.41096	1	1	1	1	1	1
83	0	47	30	36	66	7	6	33	24	1.54	60.6051	1	0	1	0	0	0	0	0	0	0	0.255319	0	0	1	0	0	0	24.3496	0	0	3.91233	1	0	0	0	0	0	0	0	0	0	3.91233	1	1	1	1	1	1
84	1	42	27	35	65	7	8	42	50	1.32	70.0303	0	1	0	1	0	0	0	0	0	0	0.380952	0	0	1	0	1	1	21.2191	0	0	1.28767	1	0	0	0	0	0	0	0	0	0	1.28767	1	1	1	1	1	1
58	0	45	29	34	64	8	7	33	22	1.52	68.353	0	0	0	0	0	0	0	0	0	0	0.311111	0	0	1	0	0	0	22.4766	0	0	0	1	0	0	0	0	0	0	0	0	0	0	1	1	1	1	1	1
71	1	48	32	34	62	7	7	40	30	1.73	61.4318	1	1	1	0	0	0	0	0	0	0	0.291667	0	0	1	0	1	0	20.4484	0	1	0.835616	0	0	0	0	0	0	0	0	0	0	0.835616	0	1	1	1	1	1
63	1	46	32	31	58	8	8	29		1.731	67.7677	0	1	0	0	0	0	0	0	0	0	0.347826	0	0	1	0	0		23.7126	0	0	3.89315	1	0	0	0	0	0	0	0	0	0	3.89315	1	1	1	1	1	1
32	0	44	29	34	63	6	6	29	12	1.53	49.1765	0	0	0	0	0	0	0	0	0	0	0.272727	0	0	1	0	0	0	20.3125	0	0	0.156164	1	0	0	0	0	0	0	0	0	0	0.156164	1	1	1	1	1	1
82	0	45	29	36	65	9	10	38	24	1.59	89.4896	1	1	1	1	0	0	0	0	0	0	0.444444	1	0	1	0	0	0	24.6548	0	0	4.08219	1	3	0	0	1	0	0	0	0	0	0.684932	0	1	1	0	1	1
74	0	41	29	31	59	10	10	33	24	1.29	101.943	1	1	1	0	0	0	0	0	0	0	0.487805	1	1	0	0	0	0	21.3251	0	0	3.95068	1	0	0	0	0	0	0	0	0	0	3.95068	1	1	1	1	1	1
70	1	36	24	34	64	9	9	27	10	1.59	57.9829	1	1	1	0	0	0	0	0	0	0	0.5	1	0	1	0	0	0	19.5965	0	0	0.591781	1	0	0	0	0	0	0	0	0	0	0.591781	1	1	1	1	1	1
43	1	60	38	37	66	8	7	42	26	2.12	80.7965	0	0	0	0	0	0	0	0	0	0	0.233333	0	0	1	0	0	0	25.7122	0	0	2.66301	1	0	0	0	0	0	0	0	0	0	2.66301	1	1	1	1	1	1
89	1	59	52	13	27	8	8	43	49	1.309	137.605	0	1	0	1	0	0	0	1	0	0	0.271186	0	1	0	1	0	1	17.5431	0	0	4.39178	1	0	0	0	0	0	0	0	0	0	4.39178	1	1	1	1	1	1
67	0	42	27	38	68	10	10	31		1.53	89.3126	0	1	0	1	1	0	0	0	0	0	0.47619	1	0	1	0	0		25.4375	0	0	4.44932	1	0	0	0	0	0	0	0	0	0	4.44932	1	1	1	1	1	1
83	0	41	26	36	66	9	8	20	8	1.26	83.3266	0	0	0	0	0	0	0	0	0	0	0.390244	0	0	1	0	0	0	17.3484	0	1	1.77534	0	0	0	0	0	0	0	0	0	0	1.77534	0	1	1	1	1	1
85	1	52	35	32	60	8	9	67	110	1.54	101.516	1	1	0	0	0	0	0	1	0	0	0.346154	0	0	1	0	1	1	24.3496	0	0	3.90411	1	0	0	0	0	0	0	0	0	0	3.90411	1	1	1	1	1	1
65	1	44	27	38	69	7	7	31	10	1.89	48.3919	0	0	0	0	0	0	0	0	0	0	0.318182	0	0	1	0	0	0	26.3329	0	0	3.51507	1	0	0	0	0	0	0	0	0	0	3.51507	1	1	1	1	1	1
71	1	54	43	20	40	10	7	38	22	1.83	91.1325	1	1	1	1	0	0	1	0	0	0	0.259259	0	0	1	1	0	0	27.2173	0	0	3.40822	1	0	0	0	0	0	0	0	0	0	3.40822	1	1	1	1	1	1
87	0	41	26	37	67	8	8	30	13	1.17	82.6828	0	1	0	0	0	0	0	0	0	0	0.390244	0	0	1	0	0	0	17.8571	0	0	1.91233	1	0	0	0	0	0	0	0	0	0	1.91233	1	1	1	1	1	1
72	1	48	30	37	67	9	9	37	17	1.91	77.0601	1	1	1	0	0	0	0	0	0	0	0.375	0	0	1	0	0	0	25.1024	0	0	0.0109589	1	7	0	0	0	0	0	0	1	0	0.180822	0	1	1	1	1	1
83	1	47	30	37	66	7	7	32		1.58	64.8532	0	1	0	0	0	0	0	0	0	0	0.297872	0	0	1	0	0		23.2335	0	0	4.36164	1	0	0	0	0	0	0	0	0	0	4.36164	1	1	1	1	1	1
79	0	46	30	34	64	6	6	32	27	1.42	57.2889	0	0	0	0	0	0	0	0	0	0	0.26087	0	0	1	0	0	0	19.8178	0	0	0	1	0	0	0	0	0	0	0	0	0	0	1	1	1	1	1	1
77	1	52	33	37	67	11	10	45	37	1.64	126.022	1	1	0	1	0	1	0	0	0	0	0.384615	0	1	0	0	0	0	25.9645	0	0	4.43836	1	0	0	0	0	0	0	0	0	0	4.43836	1	1	1	1	1	1
80	0	34	23	31	59	7	7	38	29	1.5	39.5415	0	0	0	0	0	0	0	0	0	0	0.411765	0	0	1	0	1	0	22.3478	0	0	4.14247	1	0	0	0	0	0	0	0	0	0	4.14247	1	1	1	1	1	1
48	0	43	27	36	66	8	8	31	20	1.559	67.1752	0	1	0	0	0	0	0	0	0	0	0.372093	0	0	1	0	0	0	21.1441	0	0	0	1	0	0	0	0	0	0	0	0	0	0	1	1	1	1	1	1
76	0	42	27	36	67	8	9	33	20	1.65	66.2029	0	1	1	0	0	0	0	0	0	0	0.428571	1	0	1	0	0	0	25.6369	0	0	4.35068	1	0	0	0	0	0	0	0	0	0	4.35068	1	1	1	1	1	1
78	0	38	26	31	59	10	8	32	15	1.25	80.3677	1	1	0	1	0	0	1	0	0	0	0.421053	1	0	1	0	0	0	19.8373	0	1	0.920548	0	0	0	0	0	0	0	0	0	0	0.920548	0	1	1	1	1	1
71	1	45	39	36	66	7	7	41	20	1.81	52.5193	0	1	1	0	0	0	0	0	0	0	0.311111	0	0	1	0	0	0	26.4915	0	0	3.91233	1	0	0	0	0	0	0	0	0	0	3.91233	1	1	1	1	1	1
66	0	48	31	35	64	6	7	48	38	1.617	59.8864	0	1	1	1	0	0	0	0	0	0	0.291667	0	0	1	0	0	0	23.6439	0	0	3.87945	1	8	0	0	0	0	0	0	0	1	1.26301	0	1	1	1	1	1
81	1	38	24	37	68	7	9	26	13	1.43	59.6903	0	1	1	0	0	0	0	0	0	0	0.473684	1	0	1	0	0	0	21.2084	0	0	3.96164	1	0	0	0	0	0	0	0	0	0	3.96164	1	1	1	1	1	1
55	1	48	31	36	66	9	8	40	20	1.86	73.3742	0	1	0	0	0	0	0	0	0	0	0.333333	0	0	1	0	0	0	26.2596	0	0	3.79452	1	0	0	0	0	0	0	0	0	0	3.79452	1	1	1	1	1	1
92	0	50	32	36	65	8	8	45	35	1.59	85.0297	1	1	0	0	0	0	0	1	0	0	0.32	0	0	1	0	0	0	24.6548	0	0	3.6137	1	0	0	0	0	0	0	0	0	0	3.6137	1	1	1	1	1	1
82	0	38	24	37	68	7	7	39	31	1.17	60.9683	0	0	0	1	0	0	0	0	0	0	0.368421	0	0	1	0	0	0	18.9036	0	0	3.75342	1	0	0	0	0	0	0	0	0	0	3.75342	1	1	1	1	1	1
88	1	53	42	21	42	10	10	43	30	1.41	141.7	1	1	1	1	0	1	0	0	0	0	0.377358	0	1	0	1	0	0	20.3428	0	1	2.94247	0	0	0	0	0	0	0	0	0	0	2.94247	0	1	1	1	1	1
90	1	60	41	33	60	10	11	49	52	1.36	192.976	0	1	1	1	1	0	0	1	0	1	0.366667	0	1	0	0	1	1	21.2874	0	1	0.756164	0	1	1	0	0	0	0	0	0	0	0.153425	0	0	1	1	1	1
81	1	48.8	32	34.4	63.4	9	8	32.5	19.3	1.792	78.3142	1	0	1	0	0	0	0	0	0	0	0.327869	0	0	1	0	0	0	26.4463	0	0	3.92603	1	0	0	0	0	0	0	0	0	0	3.92603	1	1	1	1	1	1
79	0	47	29	37	67	8	8	33	19	1.41	86.283	1	1	0	1	0	0	0	0	0	0	0.340426	0	0	1	0	0	0	21.0517	0	1	1.69041	0	0	0	0	0	0	0	0	0	0	1.69041	0	1	1	1	1	1
88	1	34	23	31	60	11	11	34	18	1.66	68.3206	1	1	1	1	0	0	0	0	0	0	0.647059	1	0	1	0	0	0	21.1553	0	0	1.19726	1	0	0	0	0	0	0	0	0	0	1.19726	1	1	1	1	1	1
87	0	41	27	35	65	8	8	36	28	1.3	74.4145	0	1	1	0	0	0	0	0	0	0	0.390244	0	0	1	0	0	0	20.7369	0	0	2.08767	1	0	0	0	0	0	0	0	0	0	2.08767	1	1	1	1	1	1
40	0	50	32	36	66	6	7	32	22	1.61	64.6209	0	0	0	0	0	0	0	0	0	0	0.28	0	0	1	0	0	0	24.0346	0	0	0.479452	1	0	0	0	0	0	0	0	0	0	0.479452	1	1	1	1	1	1
83	0	54	36	33	61	10	10	45	46	1.39	148.3	0	1	1	0	0	0	0	0	0	0	0.37037	0	1	0	0	0	1	21.9138	0	0	4.34521	1	0	0	0	0	0	0	0	0	0	4.34521	1	1	1	1	1	1
75	0	42	27	36	66	8	8	33	24	1.51	66.6838	1	1	1	0	0	0	0	0	0	0	0.380952	0	0	1	0	0	0	20.1733	0	0	2.34795	1	0	0	0	0	0	0	0	0	0	2.34795	1	1	1	1	1	1
74	0	46	32	32	60	11	11	41	30	1.36	132.812	0	0	0	0	0	0	0	0	0	0	0.478261	1	1	0	0	0	0	18.6115	0	0	0	1	0	0	0	0	0	0	0	0	0	0	1	1	1	1	1	1
94	1	49	37	26	50	10	9	28	17	1.344	121.818	1	1	0	1	0	0	0	0	0	0	0.367347	0	1	0	0	0	0	20.362	0	1	1.91233	0	0	0	0	0	0	0	0	0	0	1.91233	0	1	1	1	1	1
70	0	47	29	38	68	8	8	35	29	1.44	84.4854	1	1	0	1	0	0	0	0	0	0	0.340426	0	0	1	0	0	0	23.1594	0	0	4.26575	1	0	0	0	0	0	0	0	0	0	4.26575	1	1	1	1	1	1
86	0	44	29	34	64	6	6	54	80	1.43	52.6154	0	1	0	1	0	0	0	0	0	0	0.272727	0	0	1	0	1	1	23.2834	0	0	3.03562	1	1	1	0	0	0	0	0	0	0	0.750685	0	0	1	1	1	1
72	0	49	33	31	59	9	9	43	36	1.51	100.895	0	0	1	0	0	0	0	0	0	0	0.367347	0	1	0	0	0	0	19.052	0	0	3.69863	1	0	0	0	0	0	0	0	0	0	3.69863	1	1	1	1	1	1
91	1	45	29	35	64	10	10	51		1.528	99.9166	0	1	0	1	0	1	0	1	0	0	0.444444	1	0	1	0	1		18.5901	0	1	1.63836	0	0	0	0	0	0	0	0	0	0	1.63836	0	1	1	1	1	1
77	1	41	28	32	61	9	9	26	33	1.47	77.2338	0	0	1	0	0	0	0	0	0	0	0.439024	1	0	1	0	0	0	21.5045	0	0	2.28219	1	0	0	0	0	0	0	0	0	0	2.28219	1	1	1	1	1	1
77	1	44.7	29.4	34.2	63.4	8.5	9.2	37	33	1.48	86.38	0	0	0	0	0	0	0	1	0	0	0.411633	0	0	1	0	0	0	20.2848	0	0	4.12329	1	0	0	0	0	0	0	0	0	0	4.12329	1	1	1	1	1	1
77	1	50	33	34	62	10	10	40	19.6	1.89	95.9665	1	1	1	1	0	1	0	0	0	0	0.4	0	0	1	0	0	0	26.3329	0	0	3.52055	1	0	0	0	0	0	0	0	0	0	3.52055	1	1	1	1	1	1
71	1	56.3	35.9	36.2	65.3	6.3	7.3	35	23	1.79	75.8	0	1	0	1	0	0	0	0	0	0	0.259325	0	0	1	0	0	0	25.0995	0	0	4.33151	1	0	0	0	0	0	0	0	0	0	4.33151	1	1	1	1	1	1
64	1	38.8	24.6	36.6	67	8.6	9.2	18	11	1.57	65.1351	1	1	1	1	0	1	0	0	0	0	0.474227	1	0	1	0	0	0	17.5064	0	0	3.59178	1	7	0	0	0	0	0	0	1	0	0.824658	0	1	1	1	1	1
59	1	41	29	29	56	9	9	39	21	1.52	74.6932	1	1	1	1	0	1	1	0	0	0	0.439024	1	0	1	0	0	0	21.2306	0	0	2.25753	1	8	0	0	0	0	0	0	0	1	1.44384	0	1	1	1	1	1
70	1	42	27	36	66	9	10	34	11	1.73	73.5304	1	1	1	1	0	0	0	0	0	0	0.47619	1	0	1	0	0	0	22.6757	0	0	3.06849	1	0	0	0	0	0	0	0	0	0	3.06849	1	1	1	1	1	1
85	0	45	31	23	47	9	9	28	12	1.37	96.5137	0	1	1	1	0	0	1	0	0	0	0.4	0	1	0	1	0	0	23.1481	0	0	1.55342	1	0	0	0	0	0	0	0	0	0	1.55342	1	1	1	1	1	1
75	1	46	32	30	58	8	7	38	22	1.56	69.1444	1	1	1	1	0	0	0	0	0	0	0.304348	0	0	1	0	0	0	23.4221	0	0	1.86575	1	0	0	0	0	0	0	0	0	0	1.86575	1	1	1	1	1	1
79	0	47	32	33	62	9	9	39	39	1.43	99.3761	0	1	0	0	0	0	0	0	0	0	0.382979	0	1	0	0	0	0	19.563	0	0	4.38082	1	0	0	0	0	0	0	0	0	0	4.38082	1	1	1	1	1	1
58	0	52	33.8	35	63.9	9	7	41.7	29.5	1.8	80.3456	1	1	0	1	0	1	0	0	0	0	0.269231	0	0	1	0	1	0	29.815	0	0	4.21918	1	0	0	0	0	0	0	0	0	0	4.21918	1	1	1	1	1	1
50	1	58	43	26	50	8	8	41	29	1.85	94.4939	0	1	0	1	0	0	0	1	0	0	0.275862	0	0	1	0	0	0	24.3375	0	0	3.35616	1	0	0	0	0	0	0	0	0	0	3.35616	1	1	1	1	1	1
66	0	53	38	28	53	7	7	49	46	1.48	85.385	0	0	0	0	0	0	0	0	0	0	0.264151	0	0	1	0	1	1	20.2848	0	0	3.62466	1	0	0	0	0	0	0	0	0	0	3.62466	1	1	1	1	1	1
73	1	43	30	30	58	10	10	36	16	1.9	74.6789	0	1	0	1	0	0	1	0	0	0	0.465116	1	0	1	0	0	0	27.6601	0	0	4.30685	1	0	0	0	0	0	0	0	0	0	4.30685	1	1	1	1	1	1
73	1	47	32	32	61	9	9	36	25.3	1.92	74.0145	0	1	1	1	0	0	0	0	0	0	0.382979	0	0	1	0	1	0	27.8893	0	0	3.71233	1	0	0	0	0	0	0	0	0	0	3.71233	1	1	1	1	1	1
82	0	44	29	34	63	7	6	24	16	1.26	66.0382	1	0	0	0	0	0	0	0	0	0	0.272727	0	0	1	0	0	0	20.6227	0	0	4.07671	1	0	0	0	0	0	0	0	0	0	4.07671	1	1	1	1	1	1
75	1	70	61	8	17	7	5	46	48	1.38	125.625	1	1	1	1	0	0	1	0	0	1	0.142857	0	1	0	1	0	1	19.736	0	1	0.0246575	0	0	0	0	0	0	0	0	0	0	0.0246575	0	1	1	1	1	1
76	1	41	26	37	66	9	9	33	19	1.77	64.1433	1	1	0	1	0	0	0	0	0	0	0.439024	1	0	1	0	0	0	22.8374	0	1	2.74247	0	0	0	0	0	0	0	0	0	0	2.74247	0	1	1	1	1	1
69	0	47	32	32	60	7	7	32	14	1.65	62.1019	1	0	1	0	0	0	0	0	0	0	0.297872	0	0	1	0	0	0	26.7094	0	0	3.66575	1	0	0	0	0	0	0	0	0	0	3.66575	1	1	1	1	1	1
66	1	43	30	31	59	8	9	35	24	1.72	66.0249	1	1	0	0	0	0	0	0	0	0	0.418605	0	0	1	0	1	0	25.5296	0	0	2.88767	1	0	0	0	0	0	0	0	0	0	2.88767	1	1	1	1	1	1
76	1	54	38	29	56	7	6	42	36	1.64	72.6984	1	0	1	1	0	0	1	0	0	0	0.222222	0	0	1	0	0	0	22.5827	0	0	3.98904	1	0	0	0	0	0	0	0	0	0	3.98904	1	1	1	1	1	1
87	1	45	29	36	66	8	8	29	19	1.42	79.6006	0	1	0	1	0	1	0	0	0	1	0.355556	0	0	1	0	0	0	17.4044	0	1	3.70685	0	3	0	0	1	0	0	0	0	0	3.73699	0	1	1	0	1	1
80	1	46	30	35	64	11	11	48	33	1.59	113.6	0	1	1	1	0	0	0	0	0	0	0.478261	1	0	1	0	0	0	21.3382	0	0	4.03562	1	0	0	0	0	0	0	0	0	0	4.03562	1	1	1	1	1	1
84	0	41	27	35	64	9	9	39	31	1.56	72.778	0	1	0	0	0	0	0	0	0	0	0.439024	1	0	1	0	0	0	24.1415	0	0	0.0219178	1	0	0	0	0	0	0	0	0	0	0.0219178	1	1	1	1	1	1
76	1	49	33	32	60	10	9	36	29	1.54	106.314	0	1	0	0	0	0	0	0	0	1	0.367347	0	0	1	0	0	0	20.7031	0	0	4.11507	1	0	0	0	0	0	0	0	0	0	4.11507	1	1	1	1	1	1
78	0	40	27	33	63	8	7	34	16	1.5	56.7844	0	0	0	0	0	0	0	0	0	0	0.35	0	0	1	0	0	0	25.2241	0	0	2.43562	1	0	0	0	0	0	0	0	0	0	2.43562	1	1	1	1	1	1
85	1	47	30	37	67	7	6	35	24	1.34	69.6506	1	0	0	0	0	1	0	0	0	0	0.255319	0	0	1	0	0	0	22.317	0	0	2.11781	1	0	0	0	0	0	0	0	0	0	2.11781	1	1	1	1	1	1
87	1	52	34	35	64	9	7	45		1.7	85.0719	0	1	1	0	0	0	0	0	0	0	0.269231	0	0	1	0	0		23.5078	0	0	3.64658	1	0	0	0	0	0	0	0	0	0	3.64658	1	1	1	1	1	1
78	0	43	30	30	58	10	10	37		1.46	97.1848	1	1	0	0	0	0	0	0	0	0	0.465116	1	1	0	0	0		20.1348	0	0	2.13425	1	1	1	0	0	0	0	0	0	0	0.912329	0	0	1	1	1	1
84	1	50	33	35	64	11	11	49	45	1.78	116.035	1	1	0	0	0	0	0	0	0	0	0.44	1	1	0	0	1	1	24.4473	0	0	3.77808	1	0	0	0	0	0	0	0	0	0	3.77808	1	1	1	1	1	1
67	1	53	39	25	50	11	11	47	50	1.77	128.325	1	1	0	0	0	0	1	0	0	0	0.415094	0	1	0	0	1	1	23.3067	0	0	0.882192	1	8	0	0	0	0	0	0	0	1	0.386301	0	1	1	1	1	1
79	0	40	25	37	67	9	8	43	34	1.25	80.6665	0	0	0	0	0	0	0	0	0	0	0.4	0	0	1	0	0	0	19.8373	0	1	3.91233	0	0	0	0	0	0	0	0	0	0	3.91233	0	1	1	1	1	1
47	1	48	30	37	67	9	8	40	24	2.12	64.3755	0	0	0	0	0	0	0	0	0	0	0.333333	0	0	1	0	0	0	31.6735	1	0	3.58356	1	0	0	0	0	0	0	0	0	0	3.58356	1	1	1	1	1	1
76	0	74	67	9	19	5	9	63	96	1.55	148.283	1	1	0	1	0	0	0	1	0	0	0.243243	0	1	0	1	1	1	25.5367	0	1	1.54247	0	1	1	0	0	0	0	0	0	0	1.12603	0	0	1	1	1	1
35	0	53	33	39	68	5	8	33		1.606	71.813	0	0	0	0	0	0	0	0	0	0	0.301887	0	0	1	0	0		24.5649	0	0	0.213699	1	0	0	0	0	0	0	0	0	0	0.213699	1	1	1	1	1	1
75	1	47	31	33	62	10	11	36	21	1.77	98.9985	1	1	0	0	0	0	0	0	0	1	0.468085	1	0	1	0	0	0	25.2092	0	0	4.12877	1	0	0	0	0	0	0	0	0	0	4.12877	1	1	1	1	1	1
70	1	51	38	27	52	10	10	50	64	1.86	100.762	0	1	0	0	0	0	0	0	0	0	0.392157	0	0	1	0	1	1	25.9516	0	0	3.91233	1	0	0	0	0	0	0	0	0	0	3.91233	1	1	1	1	1	1
85	0	40	25	37	67	9	7	38		1.093	84.9635	0	1	1	0	0	1	0	0	0	0	0.35	0	0	1	0	0		20	0	0	1.24932	1	0	0	0	0	0	0	0	0	0	1.24932	1	1	1	1	1	1
79	0	39	25	36	67	9	8	34	22	1.3	74.4305	0	0	1	0	0	0	0	0	0	0	0.410256	0	0	1	0	0	0	20.7369	0	0	0.227397	1	0	0	0	0	0	0	0	0	0	0.227397	1	1	1	1	1	1
79	1	52	39	26	51	10	10	44	39	1.55	124.876	1	1	1	1	0	0	0	0	0	0	0.384615	0	1	0	0	1	0	20.4467	0	0	3.76986	1	6	0	0	0	0	0	1	0	0	0.276712	0	1	1	1	0	1
64	0	44	28	35	65	8	8	37	23	1.35	80.6219	0	1	1	0	0	0	0	0	0	0	0.363636	0	0	1	0	0	0	22.984	0	0	4.35068	1	0	0	0	0	0	0	0	0	0	4.35068	1	1	1	1	1	1
89	0	39	27	33	62	6	8	28	23	1.13	65.9406	0	0	0	0	0	1	0	0	0	0	0.410256	0	0	1	0	0	0	17.3283	0	0	0.0821918	1	0	0	0	0	0	0	0	0	0	0.0821918	1	1	1	1	1	1
58	1	47	36	23	46	8	9	38	17	1.72	76.5835	0	1	0	1	0	0	1	0	0	0	0.382979	0	0	1	1	0	0	23.8751	0	0	3.67945	1	0	0	0	0	0	0	0	0	0	3.67945	1	1	1	1	1	1
69	1	59	43	27	52	9	7	45	36	1.94	92.8481	1	0	1	0	0	0	0	0	0	0	0.237288	0	0	1	0	1	0	23.1481	0	0	4.30959	1	0	0	0	0	0	0	0	0	0	4.30959	1	1	1	1	1	1
81	1	46	31	32	59	8	10	34	23	1.55	88.4651	0	1	0	1	1	1	0	0	0	0	0.434783	1	0	1	0	0	0	16.4153	0	0	2.58904	1	0	0	0	0	0	0	0	0	0	2.58904	1	1	1	1	1	1
83	1	51	33	35	64	8	8	40	22	1.73	80.8496	0	1	0	0	0	0	0	0	0	0	0.313725	0	0	1	0	0	0	23.9512	0	0	4.31507	1	0	0	0	0	0	0	0	0	0	4.31507	1	1	1	1	1	1
41	0	49	33	32	61	7	8	31	22	1.45	82.9106	1	1	1	0	0	1	0	0	0	0	0.326531	0	0	1	0	0	0	20.3954	0	0	3.85479	1	0	0	0	0	0	0	0	0	0	3.85479	1	1	1	1	1	1
65	1	82	72	13	26	11	12	43		1.78	283.374	1	1	1	1	0	0	0	0	0	1	0.292683	0	1	0	1	0		23.1834	0	0	4.25205	1	1	1	0	0	0	0	0	0	0	3.31233	0	0	1	1	1	1
48	0	43	27	36	66	7	7	27		1.51	58.2327	0	0	0	0	0	0	0	0	0	0	0.325581	0	0	1	0	0		20.1733	0	0	3.61096	1	0	0	0	0	0	0	0	0	0	3.61096	1	1	1	1	1	1
52	0	45	30	34	63	8	8	38	29	1.56	72.4569	1	1	0	0	0	1	0	0	0	0	0.355556	0	0	1	0	0	0	25.204	0	0	4.1589	1	0	0	0	0	0	0	0	0	0	4.1589	1	1	1	1	1	1
77	0	50	33	35	64	7	8	36	25	1.65	75.4476	0	1	1	0	0	0	0	0	0	0	0.32	0	0	1	0	0	0	31.1111	1	0	3.86849	1	0	0	0	0	0	0	0	0	0	3.86849	1	1	1	1	1	1
80	0	58	43	26	49	5	9	38	29	1.28	115.789	0	1	1	0	0	0	0	0	0	0	0.310345	0	1	0	1	0	0	15.8059	0	0	3.84932	1	0	0	0	0	0	0	0	0	0	3.84932	1	1	1	1	1	1
84	1	44	29	35	64	14	10	35	26	1.482	128.701	0	1	0	1	0	0	0	0	0	0	0.454545	1	1	0	0	0	0	17.6898	0	0	0.671233	1	0	0	0	0	0	0	0	0	0	0.671233	1	1	1	1	1	1
71	1	49	32	34	62	9	8	40	24	1.854	76.2208	1	1	1	1	0	0	0	0	0	0	0.326531	0	0	1	0	0	0	28.6501	0	0	4.34795	1	0	0	0	0	0	0	0	0	0	4.34795	1	1	1	1	1	1
85	0	43	27	36	66	10	8	43	31	1.46	84.0404	1	1	0	0	0	0	0	0	0	0	0.372093	0	0	1	0	0	0	24.7737	0	0	3.52877	1	0	0	0	0	0	0	0	0	0	3.52877	1	1	1	1	1	1
57	1	55	41	26	52	7	7	32	19	1.86	72.5248	0	1	0	1	0	0	1	0	0	0	0.254545	0	0	1	0	0	0	24.3242	0	0	4.10411	1	0	0	0	0	0	0	0	0	0	4.10411	1	1	1	1	1	1
76	0	41	27	35	65	10	10	35	28	1.38	95.2946	1	1	1	1	0	0	0	0	0	0	0.487805	1	1	0	0	0	0	27.8303	0	1	3.50959	0	3	0	0	1	0	0	0	0	0	3.37534	0	1	1	0	1	1
86	1	52	35	33	61	10	10	32		1.71	113.191	0	1	0	1	0	0	0	0	0	0	0.384615	0	0	1	0	0		24.1672	0	1	2.45753	0	0	0	0	0	0	0	0	0	0	2.45753	0	1	1	1	1	1
49	0	40	25	37	68	9	9	29.6	17	1.27	85.8943	1	1	0	0	0	1	0	0	0	0	0.45	1	0	1	0	0	0	15.1796	0	0	3.96986	1	0	0	0	0	0	0	0	0	0	3.96986	1	1	1	1	1	1
79	1	50	33	34	63	9	9	37	19	1.87	84.2824	0	0	0	0	0	0	0	0	0	0	0.36	0	0	1	0	0	0	26.6097	0	0	1.86849	1	0	0	0	0	0	0	0	0	0	1.86849	1	1	1	1	1	1
76	0	49	29	41	72	8	6	30		1.43	77.032	1	1	1	1	0	1	0	0	0	0	0.244898	0	0	1	0	0		25.5594	0	0	4.4	1	0	0	0	0	0	0	0	0	0	4.4	1	1	1	1	1	1
85	0	48	29	38	68	6	7	31		1.34	72.2659	0	1	1	0	0	0	0	0	0	0	0.291667	0	0	1	0	0		20.0877	0	0	3.79726	1	0	0	0	0	0	0	0	0	0	3.79726	1	1	1	1	1	1
86	1	49	32	34	63	10	8	40		1.73	88.0644	1	1	1	1	0	0	1	0	0	0	0.326531	0	0	1	0	0		28.8415	0	0	3.70685	1	0	0	0	0	0	0	0	0	0	3.70685	1	1	1	1	1	1
80	0	40	26	35	65	8	7	31	24	1.39	61.2781	0	0	0	0	0	0	0	0	0	0	0.35	0	0	1	0	0	0	26.5306	0	0	4.32877	1	0	0	0	0	0	0	0	0	0	4.32877	1	1	1	1	1	1
58	1	46.6	28.5	38.8	69.2	9	8	30.8	19.1	1.92	67.6284	0	0	0	0	0	0	0	0	0	0	0.343348	0	0	1	0	0	0	25.0163	0	0	0.224658	1	0	0	0	0	0	0	0	0	0	0.224658	1	1	1	1	1	1
89	1	43	26	39	69	9	9	29	15	1.54	79.6747	0	1	0	1	0	0	0	0	0	0	0.418605	0	0	1	0	0	0	22.3133	0	0	2.12877	1	0	0	0	0	0	0	0	0	0	2.12877	1	1	1	1	1	1
56	0	43	27	37	68	8	7	24	11	1.51	63.698	0	0	0	0	0	0	0	0	0	0	0.325581	0	0	1	0	0	0	18.4425	0	0	4.09589	1	0	0	0	0	0	0	0	0	0	4.09589	1	1	1	1	1	1
50	0	42	28	34	63	7	7	30	12	1.47	57.4639	1	1	1	0	0	0	0	0	0	0	0.333333	0	0	1	0	0	0	18.9866	0	0	3.46849	1	0	0	0	0	0	0	0	0	0	3.46849	1	1	1	1	1	1
61	0	46	30	35	65	10	9	30	25	1.57	93.9523	1	1	1	1	0	0	0	0	0	0	0.391304	0	0	1	0	0	0	25.6312	0	0	4.44658	1	2	0	1	0	0	0	0	0	0	0.421918	0	1	0	1	1	1
64	1	49	32	34	62	9	9	48	36	1.91	79.7652	1	1	1	1	0	0	0	0	0	0	0.367347	0	0	1	0	0	0	25.7276	0	0	4.44384	1	0	0	0	0	0	0	0	0	0	4.44384	1	1	1	1	1	1
49	0	35.8	22.4	37.4	68.3	7	7	18.9	12.9	1.39	46.4627	0	1	0	1	0	0	0	0	0	0	0.391061	0	0	1	0	0	0	17.4449	0	0	0	1	0	0	0	0	0	0	0	0	0	0	1	1	1	1	1	1
72	0	53	33	38	67	6	8	30		1.687	74.908	1	1	0	0	0	0	0	0	0	0	0.301887	0	0	1	0	0		23.3665	0	0	3.98904	1	0	0	0	0	0	0	0	0	0	3.98904	1	1	1	1	1	1
85	1	50	33	33	62	9	8	36		1.579	92.6127	0	1	0	0	0	0	0	0	0	0	0.32	0	0	1	0	0		20.0773	0	1	2.33973	0	1	1	0	0	0	0	0	0	0	0.290411	0	0	1	1	1	1
67	1	69	61	11	24	11	6	44	37	1.66	154.144	1	1	1	1	0	0	1	0	0	0	0.173913	0	1	0	1	0	0	22.7732	0	1	1.72603	0	0	0	0	0	0	0	0	0	0	1.72603	0	1	1	1	1	1
92	0	43	26	39	70	8	8	36	39	1.363	76.835	1	1	1	0	0	0	0	0	0	0	0.372093	0	0	1	0	1	0	21.2874	0	1	2.84658	0	0	0	0	0	0	0	0	0	0	2.84658	0	1	1	1	1	1
75	0	42	27	37	67	6	7	29	12	1.41	54.4563	1	1	0	1	0	0	0	0	0	0	0.333333	0	0	1	0	0	0	18.4911	0	0	4.10137	1	0	0	0	0	0	0	0	0	0	4.10137	1	1	1	1	1	1
71	1	49	31	36	65	10	11	38	24	1.79	104.744	1	1	0	1	0	0	1	0	0	0	0.44898	1	0	1	0	0	0	27.4756	0	0	3.5863	1	0	0	0	0	0	0	0	0	0	3.5863	1	1	1	1	1	1
71	0	42	26	38	69	8	8	36	24	1.42	70.9103	0	0	0	0	0	0	0	0	0	0	0.380952	0	0	1	0	0	0	21.7778	0	0	0.679452	1	0	0	0	0	0	0	0	0	0	0.679452	1	1	1	1	1	1
65	1	39	25	35	65	10	8	27	13	1.67	62.7112	0	1	1	0	0	0	0	0	0	0	0.410256	0	0	1	0	0	0	18.7109	0	0	4.00822	1	0	0	0	0	0	0	0	0	0	4.00822	1	1	1	1	1	1
86	0	40	25	37	67	7	7	35	27	1.31	59.3608	1	0	1	1	0	0	0	0	0	0	0.35	0	0	1	0	0	0	20.4518	0	0	0.358904	1	0	0	0	0	0	0	0	0	0	0.358904	1	1	1	1	1	1
70	0	38	26	32	60	8	8	29	19.3	1.35	63.2275	0	0	1	0	0	0	0	0	0	0	0.421053	1	0	1	0	0	0	17.9418	0	0	4.26027	1	0	0	0	0	0	0	0	0	0	4.26027	1	1	1	1	1	1
86	0	65	45	31	57	8	9	52	77	1.28	179.883	0	1	0	1	0	0	0	1	0	0	0.276923	0	1	0	0	0	1	15.6013	0	1	2.97808	0	1	1	0	0	0	0	0	0	0	0.693151	0	0	1	1	1	1
88	0	42	30	29	56	10	9	44	43	1.41	90.2181	0	1	0	0	1	0	0	0	0	0	0.428571	1	0	1	0	0	1	20.3428	0	0	3.2411	1	0	0	0	0	0	0	0	0	0	3.2411	1	1	1	1	1	1
74	0	47	31	35	64	8	8	38	18	1.72	70.732	1	1	1	1	0	0	0	0	0	0	0.340426	0	0	1	0	0	0	29.5858	0	0	4.16164	1	0	0	0	0	0	0	0	0	0	4.16164	1	1	1	1	1	1
100	0	45	28	39	69	8	8	50	51	1.38	81.9078	1	1	0	1	0	0	0	0	0	0	0.355556	0	0	1	0	0	1	24.7967	0	0	2.35068	1	1	1	0	0	0	0	0	0	0	0.668493	0	0	1	1	1	1
72	0	42	29	31	59	7	7	35	27	1.4	60.3371	0	1	0	0	0	0	0	0	0	0	0.333333	0	0	1	0	1	0	20.6131	0	0	0.0191781	1	0	0	0	0	0	0	0	0	0	0.0191781	1	1	1	1	1	1
85	1	45	31	32	59	10	10	44	35	1.68	90.8765	0	1	0	0	0	0	0	0	0	0	0.444444	1	0	1	0	0	0	25.3906	0	0	0.117808	1	0	0	0	0	0	0	0	0	0	0.117808	1	1	1	1	1	1
55	0	44	30	33	62	10	10	37	19	1.77	83.1815	1	1	1	0	0	0	0	0	0	0	0.454545	1	0	1	0	0	0	29.271	0	0	4.08493	1	0	0	0	0	0	0	0	0	0	4.08493	1	1	1	1	1	1
50	0	51	34	34	62	6	6	33	23	1.53	63.8393	0	0	0	0	0	0	0	0	0	0	0.235294	0	0	1	0	0	0	17.782	0	0	3.70411	1	0	0	0	0	0	0	0	0	0	3.70411	1	1	1	1	1	1
47	0	49	30	37	67	8	8	31	20	1.5	87.0698	1	1	0	0	0	0	0	0	0	0	0.326531	0	0	1	0	0	0	18.9036	0	0	0.156164	1	0	0	0	0	0	0	0	0	0	0.156164	1	1	1	1	1	1
67	1	49.5	30.8	37.8	67.7	8	8	31.5	22.8	1.72	77.2622	0	0	0	0	0	0	0	0	0	0	0.323232	0	0	1	0	0	0	23.3827	0	0	4.27671	1	0	0	0	0	0	0	0	0	0	4.27671	1	1	1	1	1	1
80	0	48	34	29	55	7	7	35	25	1.34	79.3112	0	0	0	0	0	0	0	0	0	0	0.291667	0	0	1	0	0	0	26.6397	0	0	4.27945	1	0	0	0	0	0	0	0	0	0	4.27945	1	1	1	1	1	1
70	1	59	37.7	36.1	64.9	11	10	41.2	22.6	1.85	137.897	1	1	1	1	0	0	0	0	0	0	0.338983	0	1	0	0	0	0	25.9095	0	0	4.39452	1	0	0	0	0	0	0	0	0	0	4.39452	1	1	1	1	1	1
37	0	50	32	35	64	7	6	25	11	1.57	66.2673	0	0	0	0	0	0	0	0	0	0	0.24	0	0	1	0	0	0	20.5761	0	0	3.41096	1	0	0	0	0	0	0	0	0	0	3.41096	1	1	1	1	1	1
72	1	39	25	35	65	8	7	31	19.2	1.44	56.7064	0	0	0	0	0	0	0	0	0	0	0.358974	0	0	1	0	0	0	17.3604	0	0	0.306849	1	0	0	0	0	0	0	0	0	0	0.306849	1	1	1	1	1	1
85	0	42	27	36	66	9	9	38	22	1.51	78.193	0	1	0	0	0	0	0	0	0	0	0.428571	1	0	1	0	0	0	23.8054	0	0	3.79452	1	0	0	0	0	0	0	0	0	0	3.79452	1	1	1	1	1	1
78	1	44	29	33	62	10	8	35	21	1.61	79.1406	0	1	0	0	0	0	0	0	0	0	0.363636	0	0	1	0	0	0			0	4.01918	1	0	0	0	0	0	0	0	0	0	4.01918	1	1	1	1	1	1
65	1	45.3	29.2	35.5	65.1	9	9	30.7	15	1.928	69.3379	0	0	0	0	0	0	0	0	0	0	0.397351	0	0	1	0	0	0	22.7469	0	0	4.17808	1	0	0	0	0	0	0	0	0	0	4.17808	1	1	1	1	1	1
78	0	51.8	31.9	38.1	68.4	7	6	39.6	34.6	1.34	82.6453	0	1	1	1	0	0	0	0	0	0	0.23166	0	0	1	0	0	0	19.1111	0	0	2.30411	1	0	0	0	0	0	0	0	0	0	2.30411	1	1	1	1	1	1
80	1	62	49	21	42	9	10	48	39	1.589	153.474	1	1	1	1	0	0	1	0	0	0	0.322581	0	1	0	1	0	0	29.7261	0	1	2.48219	0	0	0	0	0	0	0	0	0	0	2.48219	0	1	1	1	1	1
76	1	40	25	38	69	7	7	28	13	1.5	51.8418	0	0	1	1	0	0	0	0	0	0	0.35	0	0	1	0	0	0	18.0662	0	0	2.44658	1	0	0	0	0	0	0	0	0	0	2.44658	1	1	1	1	1	1
76	1	45	32	30	58	9	9	41	30	1.72	76.8742	1	1	1	1	0	0	0	0	0	0	0.4	0	0	1	0	1	0	24.2424	0	1	4.16712	0	0	0	0	0	0	0	0	0	0	4.16712	0	1	1	1	1	1
79	0	39	24	37	68	12	11	42	25	1.47	101.317	0	1	1	0	0	0	0	0	0	0	0.564103	1	1	0	0	0	0	23.5556	0	1	3.22192	0	0	0	0	0	0	0	0	0	0	3.22192	0	1	1	1	1	1
76	1	42.9	28	34.7	64.7	7	7	30.1	15.1	1.5	58.3882	0	0	1	1	0	0	1	0	0	0	0.32634	0	0	1	0	0	0	19.3359	0	0	3.91233	1	0	0	0	0	0	0	0	0	0	3.91233	1	1	1	1	1	1
53	1	61	46	25	48	10	10	39	23	2.03	124.784	0	1	0	0	0	0	0	0	0	0	0.327869	0	1	0	1	0	0	25.6173	0	1	3.4	0	0	0	0	0	0	0	0	0	0	3.4	0	1	1	1	1	1
76	1	48	31	36	65	10	9	35	25	1.77	89.3915	0	1	0	1	0	0	0	0	0	0	0.375	0	0	1	0	0	0	27.4348	0	0	3.47123	1	0	0	0	0	0	0	0	0	0	3.47123	1	1	1	1	1	1
67	1	47	31	35	64	10	9	36	14	1.93	79.1796	1	0	1	0	0	0	0	0	0	0	0.382979	0	0	1	0	0	0	25.763	0	0	2.41644	1	0	0	0	0	0	0	0	0	0	2.41644	1	1	1	1	1	1
65	1	48	33	31	58	8	8	43				1	1	1	1	0	0	1	0	0	0	0.333333	0			0	0				0	3.5589	1	0	0	0	0	0	0	0	0	0	3.5589	1	1	1	1	1	1
64	1	48	30	39	69	6	7	40	28	1.82	53.2067	1	1	1	1	0	1	0	0	0	0	0.291667	0	0	1	0	0	0	26.1752	0	1	3.16164	0	0	0	0	0	0	0	0	0	0	3.16164	0	1	1	1	1	1
75	0	49	31	37	67	6	6	29	18	1.62	56.1511	0	0	1	0	0	0	0	0	0	0	0.244898	0	0	1	0	0	0	25.1532	0	0	3.2	1	0	0	0	0	0	0	0	0	0	3.2	1	1	1	1	1	1
55	1	66	59	10	21	10	11	50	39	1.92	160.77	1	1	1	1	0	0	1	1	0	0	0.333333	0	1	0	1	1	0	28.7105	0	0	4.27397	1	1	1	0	0	0	0	0	0	0	0.783562	0	0	1	1	1	1
80	0	50	32	36	66	6	6	34	18	1.39	67.8342	0	1	0	0	0	0	0	0	0	0	0.24	0	0	1	0	0	0	21.1702	0	0	4.20822	1	0	0	0	0	0	0	0	0	0	4.20822	1	1	1	1	1	1
72	1	46	32	29	55	8	8	37	15	1.64	71.528	1	1	0	1	0	0	0	0	0	0	0.347826	0	0	1	0	0	0	21.048	0	0	4.03562	1	2	0	1	0	0	0	0	0	0	1.53425	0	1	0	1	1	1
80	1	41	28	32	61	15	9	34	21	1.71	100.086	0	1	0	1	0	0	0	0	0	0	0.439024	1	0	1	0	0	0	22.5896	0	0	4.40822	1	0	0	0	0	0	0	0	0	0	4.40822	1	1	1	1	1	1
80	0	49	30	38	68	7	7	39	26	1.54	71.5297	0	1	0	0	0	0	0	0	0	0	0.285714	0	0	1	0	0	0	23.3091	0	0	3.86027	1	0	0	0	0	0	0	0	0	0	3.86027	1	1	1	1	1	1
77	1	41	28	32	61	9	9	36	17	1.59	71.4048	0	1	1	0	0	0	0	0	0	0	0.439024	1	0	1	0	0	0	22.2656	0	1	3.70411	0	7	0	0	0	0	0	0	1	0	1.32877	0	1	1	1	1	1
75	0	38	24	36	67	7	7	31	14	1.58	45.1474	0	0	0	0	0	0	0	0	0	0	0.368421	0	0	1	0	0	0	24.0385	0	0	3.50137	1	0	0	0	0	0	0	0	0	0	3.50137	1	1	1	1	1	1
67	0	36	23	35	65	7	6	24		1.19	49.6359	1	1	0	0	0	0	0	0	0	0	0.333333	0	0	1	0	0		14.8642	0	0	1.90411	1	0	0	0	0	0	0	0	0	0	1.90411	1	1	1	1	1	1
62	1	47	34	29	55	9	9	36	14.4	1.79	79.3899	0	0	0	0	0	0	0	0	0	0	0.382979	0	0	1	0	0	0	27.1416	0	0	4.12329	1	0	0	0	0	0	0	0	0	0	4.12329	1	1	1	1	1	1
25	0	44	30	30	58	6	6	24	10	1.47	51.1837	0	0	0	0	0	0	0	0	0	0	0.272727	0	0	1	0	0	0	19.8791	0	0	4.18082	1	0	0	0	0	0	0	0	0	0	4.18082	1	1	1	1	1	1
64	1	44	34	30	58	10	10	34	21	1.63	90.326	1	1	0	1	0	1	0	0	0	0	0.454545	1	0	1	0	0	0	27.4077	0	0	3.84658	1	6	0	0	0	0	0	1	0	0	3.60274	0	1	1	1	0	1
86	1	55	34	38	67	12	8	50	60	1.6	132.86	0	1	1	1	0	0	1	0	0	0	0.290909	0	1	0	0	0	1	3.55999	0	0	0.342466	1	0	0	0	0	0	0	0	0	0	0.342466	1	1	1	1	1	1
85	1	48	32	34	63	7	7	29	19	1.5	70.8513	1	1	1	0	0	0	0	0	0	0	0.291667	0	0	1	0	0	0	27.6787	0	1	3.30137	0	0	0	0	0	0	0	0	0	0	3.30137	0	1	1	1	1	1
80	0	40	26	34	64	7	7	37	29	1.39	55.9444	1	1	1	1	0	0	0	0	0	0	0.35	0	0	1	0	1	0	23.3056	0	0	4.2	1	0	0	0	0	0	0	0	0	0	4.2	1	1	1	1	1	1
85	1	44	32	28	55	11	8	30	18	1.62	84.6708	0	0	0	1	0	0	1	0	0	0	0.363636	0	0	1	0	0	0	20.0796	0	1	0.553425	0	0	0	0	0	0	0	0	0	0	0.553425	0	1	1	1	1	1
76	0	46	29	36	66	7	8	30	17	1.51	71.4339	0	1	0	0	0	0	0	0	0	0	0.347826	0	0	1	0	0	0	26.4792	0	1	0.580822	0	0	0	0	0	0	0	0	0	0	0.580822	0	1	1	1	1	1
74	0	33	21	37	68	9	9	37	19	1.52	52.9386	1	1	1	1	0	0	0	0	0	0	0.545455	1	0	1	0	0	0	31.2438	1	0	4.32603	1	0	0	0	0	0	0	0	0	0	4.32603	1	1	1	1	1	1
65	0	58	47	19	39	10	9	42	21	1.69	128.7	1	1	1	1	0	0	1	0	0	0	0.310345	0	1	0	1	0	0	29.1363	0	0	3.93699	1	0	0	0	0	0	0	0	0	0	3.93699	1	1	1	1	1	1
89	0	46	26	38	68	8	7	38	36	1.3	82.9733	0	1	1	0	0	0	0	0	0	0	0.304348	0	0	1	0	0	0	22.9592	0	0	1.26575	1	1	1	0	0	0	0	0	0	0	0.621918	0	0	1	1	1	1
76	1	49	32	34	63	8	9	37	20	1.86	75.9749	1	1	0	0	0	0	0	0	0	0	0.367347	0	0	1	0	0	0	24.8107	0	0	4.21644	1	0	0	0	0	0	0	0	0	0	4.21644	1	1	1	1	1	1
48	0	38	21	35	65	6	7	29	13	1.4	46.2234	0	0	0	0	0	0	0	0	0	0	0.368421	0	0	1	0	0	0	18.9745	0	0	4.4411	1	0	0	0	0	0	0	0	0	0	4.4411	1	1	1	1	1	1
68	0	44	28	37	68	8	9	40	23	1.41	83.6707	1	0	0	0	0	0	0	0	0	0	0.409091	0	0	1	0	0	0	29.8364	0	0	4.13973	1	0	0	0	0	0	0	0	0	0	4.13973	1	1	1	1	1	1
65	1	42	26	38	69	8	8	35	20	1.7	59.2309	0	1	0	0	0	0	0	0	0	0	0.380952	0	0	1	0	0	0	23.7954	0	0	3.38356	1	0	0	0	0	0	0	0	0	0	3.38356	1	1	1	1	1	1
67	1	47	32	32	61	7	8	29	13	1.72	65.0632	1	1	1	1	0	0	1	0	0	1	0.340426	0	0	1	0	0	0	21.4533	0	0	3.87671	1	2	0	1	0	0	0	0	0	0	1.01918	0	1	0	1	1	1
67	1	62	52	16	33	9	9	46	31	1.79	127.204	0	1	1	1	0	0	1	0	0	0	0.290323	0	1	0	1	0	0	25.0995	0	0	4.0411	1	1	1	0	0	0	0	0	0	0	0.482192	0	0	1	1	1	1
77	1	45	31	30	58	13	12	34	31	1.46	143.535	1	1	1	0	1	1	0	0	0	0	0.533333	1	1	0	0	0	0	20.1348	0	1	1.74521	0	6	0	0	0	0	0	1	0	0	0.90137	0	1	1	1	0	1
87	0	51	32	37	66	10	9	48	43	1.39	125.907	1	0	1	0	0	1	0	0	0	0	0.352941	0	1	0	0	0	1	25.2926	0	0	3.9726	1	0	0	0	0	0	0	0	0	0	3.9726	1	1	1	1	1	1
77	1	57	45	22	45	10	10	49	44	1.77	127.545	0	1	1	1	0	0	1	1	0	0	0.350877	0	1	0	1	1	1	28.9062	0	0	4.36164	1	0	0	0	0	0	0	0	0	0	4.36164	1	1	1	1	1	1
76	0	50	33	34	62	10	8	38	32	1.64	96.1025	0	0	1	0	0	0	0	0	0	0	0.32	0	1	0	0	1	0	28.9993	0	0	3.95068	1	0	0	0	0	0	0	0	0	0	3.95068	1	1	1	1	1	1
77	0	45	29	36	67	9	10	34	16	1.7	83.6991	0	1	1	0	0	0	0	0	0	0	0.444444	1	0	1	0	0	0	27.2392	0	0	0	1	0	0	0	0	0	0	0	0	0	0	1	1	1	1	1	1
77	0	44.7	28.2	36.9	66.9	7.9	8.4	40	34	1.27	90.1882	0	1	1	0	0	1	0	0	0	0	0.375839	0	0	1	0	0	0	20.3333	0	0	3.43836	1	0	0	0	0	0	0	0	0	0	3.43836	1	1	1	1	1	1
68	0	38	23.5	38.2	69.2	6.8	7.2	25	13	1.44	49.5368	0	0	0	0	0	0	0	0	0	0	0.378947	0	0	1	0	0	0	20.9321	0	0	3.78356	1	0	0	0	0	0	0	0	0	0	3.78356	1	1	1	1	1	1
55	1	57	43	24	47	8	8	35	21	1.86	91.1732	0	1	0	0	0	0	0	0	0	0	0.280702	0	0	1	1	0	0	25.9516	0	0	3.9589	1	0	0	0	0	0	0	0	0	0	3.9589	1	1	1	1	1	1
72	0	39	25	37	68	8	7	35	26	1.42	57.5051	0	1	0	0	0	0	0	0	0	0	0.358974	0	0	1	0	1	0	23.6013	0	0	3.92329	1	0	0	0	0	0	0	0	0	0	3.92329	1	1	1	1	1	1
69	0	41	26	36	66	12	12	30	19	1.35	126.775	0	1	1	1	0	0	0	0	0	0	0.585366	1	1	0	0	0	0	17.9418	0	0	3.86849	1	0	0	0	0	0	0	0	0	0	3.86849	1	1	1	1	1	1
34	0	48	31	36	66	7	7	35	18	1.63	65.2006	0	0	0	0	0	0	0	0	0	0	0.291667	0	0	1	0	0	0	23.8281	0	0	3.49315	1	0	0	0	0	0	0	0	0	0	3.49315	1	1	1	1	1	1
70	1	45	32	30	58	9	8	37	28	1.4	87.4811	1	1	1	0	0	1	0	0	0	0	0.355556	0	0	1	0	0	0	18.7305	0	1	2.18904	0	7	0	0	0	0	0	0	1	0	1.2137	0	1	1	1	1	1
68	1	51	34	32	60	7	8	42	24	1.74	74.0412	1	1	1	0	0	0	0	0	0	0	0.313725	0	0	1	0	0	0	24.6097	0	1	2.16164	0	0	0	0	0	0	0	0	0	0	2.16164	0	1	1	1	1	1
78	1	61	56	9	20	7	7	39	23	1.56	103.944	1	1	1	1	0	0	1	0	0	0	0.229508	0	0	1	1	0	0	22.4323	0	0	4.23562	1	7	0	0	0	0	0	0	1	0	1.87123	0	1	1	1	1	1
69	1	59	45	23	46	8	8	39		1.63	110.506	1	1	1	1	0	1	1	0	0	0	0.271186	0	0	1	1	0		19.487	0	0	4.00822	1	0	0	0	0	0	0	0	0	0	4.00822	1	1	1	1	1	1
74	1	42	28	34	63	9	9	32	19	1.512	78.0895	1	1	0	1	0	0	0	0	0	0	0.428571	1	0	1	0	0	0	16.5816	0	1	0.846575	0	0	0	0	0	0	0	0	0	0	0.846575	0	1	1	1	1	1
72	1	43	30	30	58	10	10	34		1.66	85.4758	1	1	1	1	0	0	1	0	0	0	0.465116	1	0	1	0	0		22.1367	0	0	4.14247	1	0	0	0	0	0	0	0	0	0	4.14247	1	1	1	1	1	1
51	1	42	28	33	61	8	8	34	16	1.75	57.5386	1	1	0	0	0	0	0	0	0	0	0.380952	0	0	1	0	0	0	24.977	0	0	4.19726	1	0	0	0	0	0	0	0	0	0	4.19726	1	1	1	1	1	1
60	1	57	40	30	57	8	8	36	20	1.88	90.2033	1	1	1	1	0	0	1	0	0	0	0.280702	0	0	1	0	0	0	29.7521	0	0	3.72055	1	0	0	0	0	0	0	0	0	0	3.72055	1	1	1	1	1	1
70	1	42	28	34	63	8	8	38	32	1.82	55.3256	0	1	1	0	0	0	0	0	0	0	0.380952	0	0	1	0	1	0	30.0914	1	0	3.87397	1	0	0	0	0	0	0	0	0	0	3.87397	1	1	1	1	1	1
65	1	48	33	32	60	9	9	35	14	1.79	82.2261	0	0	0	1	0	0	1	0	0	0	0.375	0	0	1	0	0	0	24.8016	0	0	3.50959	1	0	0	0	0	0	0	0	0	0	3.50959	1	1	1	1	1	1
79	1	54	43	21	43	8	8	37	23	1.46	105.731	1	1	1	1	0	1	1	0	0	0	0.296296	0	0	1	1	0	0	18.3594	0	1	0.243836	0	0	0	0	0	0	0	0	0	0	0.243836	0	1	1	1	1	1
76	1	50	36	29	55	7	8	47	19	1.75	71.1363	0	1	1	1	0	0	0	0	0	0	0.32	0	0	1	0	0	0	28.125	0	0	2.36164	1	0	0	0	0	0	0	0	0	0	2.36164	1	1	1	1	1	1
79	0	45	31	32	60	10	8	39	18	1.34	98.6744	0	1	1	1	0	0	1	0	0	0	0.355556	0	1	0	0	0	0	19.1111	0	0	4.06575	1	0	0	0	0	0	0	0	0	0	4.06575	1	1	1	1	1	1
68	1	43	31	26	52	7	8	38	23	1.49	64.553	0	1	0	0	0	0	0	0	0	0	0.372093	0	0	1	0	1	0	20.6905	0	0	4.06301	1	0	0	0	0	0	0	0	0	0	4.06301	1	1	1	1	1	1
79	1	54	35	34	64	10	9	30	16	1.83	105.275	0	1	0	0	0	0	0	0	0	0	0.333333	0	0	1	0	0	0	23.6614	0	0	1.6411	1	0	0	0	0	0	0	0	0	0	1.6411	1	1	1	1	1	1
73	0	49	30	38	68	9	9	40	35	1.4	108.822	0	1	0	0	0	0	0	1	0	0	0.367347	0	1	0	0	0	0	19.91	0	0	1.78356	1	0	0	0	0	0	0	0	0	0	1.78356	1	1	1	1	1	1
64	1	57	45	21	43	8	8	49	39	2.06	82.3214	1	1	1	1	0	0	1	0	0	0	0.280702	0	0	1	1	1	0	30.0568	1	0	2.3589	1	0	0	0	0	0	0	0	0	0	2.3589	1	1	1	1	1	1
71	0	33.7	21.7	35.6	66.2	6	5	20.4	14	1.3	32.6673	0	0	0	0	0	0	0	0	0	0	0.296736	0	0	1	0	0	0	13.3364	0	0	4.44384	1	0	0	0	0	0	0	0	0	0	4.44384	1	1	1	1	1	1
81	0	41	26	35	66	8	10	27	9.2	1.44	78.8428	1	1	1	0	0	0	0	0	0	0	0.487805	1	0	1	0	0	0	25.6837	0	0	4.11507	1	0	0	0	0	0	0	0	0	0	4.11507	1	1	1	1	1	1
72	0	50	37	27	53	14	7	40	30	1.42	136.467	1	0	1	0	0	0	0	0	0	0	0.28	0	1	0	0	0	0	22.8269	0	0	1.18904	1	0	0	0	0	0	0	0	0	0	1.18904	1	1	1	1	1	1
70	1	49	33	32	60	7	8	34	12	1.7	70.7179	1	1	1	0	0	0	0	0	0	0	0.326531	0	0	1	0	0	0	22.8625	0	1	1.55616	0	0	0	0	0	0	0	0	0	0	1.55616	0	1	1	1	1	1
74	1	48.7	30.3	37.8	68	8	8	35	20	1.72	75.1409	0	1	1	1	0	1	0	0	0	0	0.328542	0	0	1	0	0	0	21.3068	0	0	3.8274	1	6	0	0	0	0	0	1	0	0	2.51233	0	1	1	1	0	1
95	1	45	29	36	66	8	7	54	44	1.56	66.6004	1	0	0	0	0	0	0	0	0	0	0.311111	0	0	1	0	1	1	19.9481	0	0	0.739726	1	0	0	0	0	0	0	0	0	0	0.739726	1	1	1	1	1	1
53	1	55	36	34	62	12	13	45	16	2.07	138.918	1	1	0	0	0	1	0	0	0	0	0.472727	1	1	0	0	0	0	30.3871	1	0	4.04658	1	0	0	0	0	0	0	0	0	0	4.04658	1	1	1	1	1	1
60	0	53	36	33	61	9	10	37	39	1.41	132.395	1	1	1	1	0	1	0	0	0	0	0.377358	0	1	0	0	0	0	16.0037	0	0	0.906849	1	0	0	0	0	0	0	0	0	0	0.906849	1	1	1	1	1	1
70	1	48	30	37	67	6	8	37	26	1.5	70.8513	0	0	1	0	0	0	0	0	0	0	0.333333	0	0	1	0	0	0	22.0604	0	0	4.12329	1	8	0	0	0	0	0	0	0	1	2.80822	0	1	1	1	1	1
76	1	54	37	31	59	8	10	42	23	1.75	102.59	0	1	0	1	0	0	0	0	0	0	0.37037	0	0	1	0	0	0	25.6544	0	0	4.19178	1	0	0	0	0	0	0	0	0	0	4.19178	1	1	1	1	1	1
76	1	49	35	29	55	10	10	31	16	1.54	113.92	1	1	0	1	0	1	0	0	0	0	0.408163	0	0	1	0	0	0	23.3091	0	0	3.68219	1	0	0	0	0	0	0	0	0	0	3.68219	1	1	1	1	1	1
64	1	44	28	37	67	9	8	36	20	1.69	69.8081	1	1	1	0	0	0	0	0	0	0	0.363636	0	0	1	0	0	0	21.8724	0	0	4.16986	1	0	0	0	0	0	0	0	0	0	4.16986	1	1	1	1	1	1
81	1	44	29	34	63	7	7	35	23	1.56	58.6287	1	1	0	1	0	1	0	0	0	0	0.318182	0	0	1	0	0	0	22.4323	0	0	3.54795	1	0	0	0	0	0	0	0	0	0	3.54795	1	1	1	1	1	1
71	1	61	45	27	52	10	10	43	37	1.67	151.683	0	1	0	1	0	1	0	0	0	1	0.327869	0	1	0	0	0	0	21.5139	0	0	4.3863	1	0	0	0	0	0	0	0	0	0	4.3863	1	1	1	1	1	1
53	0	44	28	37	68	7	8	31	17	1.87	53.4775	0	0	0	1	0	0	0	0	0	0	0.363636	0	0	1	0	0	0	30.4867	1	0	3.90411	1	0	0	0	0	0	0	0	0	0	3.90411	1	1	1	1	1	1
95	0	38	27	29	56	7	8	52	63	1.298	60.2564	0	1	0	0	0	0	0	0	0	0	0.421053	1	0	1	0	1	1	23.9971	0	1	1.84932	0	1	1	0	0	0	0	0	0	0	0.249315	0	0	1	1	1	1
81	0	42	30	29	56	8	7	32	18.4	1.42	65.0986	0	1	1	0	0	0	0	0	0	0	0.333333	0	0	1	0	0	0	20.0777	0	0	4.03836	1	0	0	0	0	0	0	0	0	0	4.03836	1	1	1	1	1	1
92	0	43	30	31	59	8	8	47		1.415	74.0114	1	1	1	1	0	0	0	1	0	0	0.372093	0	0	1	0	1		24.4946	0	0	4.05753	1	1	1	0	0	0	0	0	0	0	1.47397	0	0	1	1	1	1
73	0	48	31	31	65	9	9	30	25	1.46	100.811	1	1	0	0	0	0	0	0	0	0	0.375	0	1	0	0	0	0	21.0828	0	0	0.241096	1	0	0	0	0	0	0	0	0	0	0.241096	1	1	1	1	1	1
87	0	46	31	33	61	9	8	45	45	1.43	88.8505	0	0	0	1	0	0	0	0	0	0	0.347826	0	0	1	0	1	1	19.7711	0	0	2.6411	1	0	0	0	0	0	0	0	0	0	2.6411	1	1	1	1	1	1
86	0	36	23	36	67	8	6	27	92	1.45	44.9537	1	1	0	0	0	0	0	0	0	0	0.333333	0	0	1	0	0	1	21.6413	0	0	1.4	1	0	0	0	0	0	0	0	0	0	1.4	1	1	1	1	1	1
70	0	42	27	35	65	7	8	32	18	1.53	60.4183	0	0	0	0	0	0	0	0	0	0	0.380952	0	0	1	0	0	0	25.4375	0	0	3.89315	1	0	0	0	0	0	0	0	0	0	3.89315	1	1	1	1	1	1
81	1	67	60	10	22	8	7	56	57	1.65	126.366	1	1	0	1	0	0	1	1	0	0	0.208955	0	1	0	1	1	1	23.9188	0	1	1.87397	0	1	1	0	0	0	0	0	0	0	0.846575	0	0	1	1	1	1
53	1	40	27	32	61	8	8	29		2.18	42.5987	0	1	0	0	0	0	0	0	0	0	0.4	0	0	1	0	0		27.6144	0	0	1.41918	1	0	0	0	0	0	0	0	0	0	1.41918	1	1	1	1	1	1
83	0	44	29	33	61	9	8	40		1.489	79.2315	1	1	0	0	0	0	0	0	0	0	0.363636	0	0	1	0	0		25.5661	0	0	0	1	0	0	0	0	0	0	0	0	0	0	1	1	1	1	1	1
80	1	53.6	38.4	28.4	54.3	9	9	54.7	50.1	1.88	94.2956	0	1	0	1	0	0	0	0	0	0	0.335821	0	0	1	0	1	1	32.4062	1	0	4.46301	1	0	0	0	0	0	0	0	0	0	4.46301	1	1	1	1	1	1
59	1	52	33	35	65	10	9	38	14	1.88	96.1685	0	0	0	0	0	0	0	0	0	0	0.346154	0	0	1	0	0	0	22.4088	0	0	2.7863	1	0	0	0	0	0	0	0	0	0	2.7863	1	1	1	1	1	1
72	0	43	28	35	65	7	8	32		1.5	64.1226	0	0	1	0	0	0	0	0	0	0	0.372093	0	0	1	0	0		24.1217	0	0	4.08767	1	0	0	0	0	0	0	0	0	0	4.08767	1	1	1	1	1	1
79	0	46	30	34	63	9	9	38	28	1.48	92.6492	1	1	1	1	0	0	1	0	0	0	0.391304	0	0	1	0	0	0	25.0639	0	0	4.18904	1	0	0	0	0	0	0	0	0	0	4.18904	1	1	1	1	1	1
77	1	56	34	39	68	9	9	31		1.48	129.077	0	1	0	0	0	0	0	1	0	0	0.321429	0	1	0	0	0		20.0288	0	0	3.8411	1	0	0	0	0	0	0	0	0	0	3.8411	1	1	1	1	1	1
73	1	83.5	79.2	5.1	11.1	6.3	5.6	53	54	1.65	144.248	0	1	1	1	0	0	0	1	0	0	0.134132	0	1	0	1	0	1	19.3772	0	1	1.80822	0	1	1	0	0	0	0	0	0	0	0.421918	0	0	1	1	1	1
88	0	39	26	35	65	10	10	32	22	1.54	78.9107	1	0	1	1	1	1	0	0	0	0	0.512821	1	0	1	0	0	0	29.0861	0	0	4.2	1	0	0	0	0	0	0	0	0	0	4.2	1	1	1	1	1	1
79	1	51	32	37	66	8	8	31	13	1.56	89.6601	0	0	1	0	0	0	0	0	0	0	0.313725	0	0	1	0	0	0	24.1415	0	0	3.77808	1	0	0	0	0	0	0	0	0	0	3.77808	1	1	1	1	1	1
73	1	48	38	21	42	6	6	28		1.671	52.4836	1	1	1	1	0	0	1	0	0	0	0.25	0	0	1	1	0		20.9751	0	0	3.76712	1	0	0	0	0	0	0	0	0	0	3.76712	1	1	1	1	1	1
68	1	54	38	29	56	9	8	34		1.58	105.552	0	1	0	0	0	0	0	0	0	0	0.296296	0	0	1	0	1		19.5965	0	1	1.27945	0	0	0	0	0	0	0	0	0	0	1.27945	0	1	1	1	1	1
69	1	51.1	37.5	26.6	51.6	12.3	11	48	58	1.85	125.204	1	1	1	1	0	0	0	0	0	0	0.430528	1	1	0	0	1	1	26.5731	0	0	4.2	1	0	0	0	0	0	0	0	0	0	4.2	1	1	1	1	1	1
63	1	44	30	33	62	7	6	25	12	1.55	53.6826	0	0	0	0	0	0	0	0	0	0	0.272727	0	0	1	0	0	0	16.1309	0	0	4.03562	1	0	0	0	0	0	0	0	0	0	4.03562	1	1	1	1	1	1
81	1	58	45	22	44	8	7	46	32	1.56	103.416	1	1	1	1	0	1	1	1	0	0	0.241379	0	0	1	1	0	0	21.4844	0	1	0.167123	0	0	0	0	0	0	0	0	0	0	0.167123	0	1	1	1	1	1
63	1	44	30	32	61	9	8	35	18	1.89	62.421	1	1	0	0	0	0	0	0	0	0	0.363636	0	0	1	0	0	0	29.0533	0	0	3.50959	1	0	0	0	0	0	0	0	0	0	3.50959	1	1	1	1	1	1
69	0	40	28	30	57	10	10	38	28	1.34	94.3766	0	1	1	1	0	0	0	0	0	0	0.5	1	0	1	0	0	0	18.6667	0	0	4.40548	1	0	0	0	0	0	0	0	0	0	4.40548	1	1	1	1	1	1
75	0	45	35	22	44	8	8	34	25	1.493	75.7085	0	1	1	1	0	0	0	0	0	0	0.355556	0	0	1	1	0	0	24.5111	0	0	4.33425	1	0	0	0	0	0	0	0	0	0	4.33425	1	1	1	1	1	1
72	0	44	29	33	62	6	6	30	16	1.39	54.1295	0	0	0	0	0	0	0	0	0	0	0.272727	0	0	1	0	0	0	19.8145	0	0	3.68767	1	0	0	0	0	0	0	0	0	0	3.68767	1	1	1	1	1	1
80	0	38	26	33	62	6	6	38	30	1.2	48.6226	1	1	1	0	0	0	0	1	0	1	0.315789	0	0	1	0	0	0	12.9032	0	0	4.26849	1	0	0	0	0	0	0	0	0	0	4.26849	1	1	1	1	1	1
67	1	66	52	22	43	9	7	53	59	1.69	129.907	0	1	1	1	0	0	1	1	0	0	0.212121	0	1	0	1	0	1	25.7812	0	0	4.16712	1	1	1	0	0	0	0	0	0	0	0.846575	0	0	1	1	1	1
69	1	53	41	23	46	10	9	36		1.74	107.286	1	0	1	1	0	0	1	0	0	0	0.339623	0	0	1	1	0		24.6097	0	0	3.9589	1	0	0	0	0	0	0	0	0	0	3.9589	1	1	1	1	1	1
64	0	46	29	36	66	8	7	33	16	1.59	67.8398	1	1	0	0	0	0	0	0	0	0	0.304348	0	0	1	0	0	0	29.278	0	0	3.89315	1	0	0	0	0	0	0	0	0	0	3.89315	1	1	1	1	1	1
87	0	42	27	35	65	8	7	35	22	1.32	70.0303	0	1	0	0	0	0	0	0	0	0	0.333333	0	0	1	0	0	0	22.317	0	0	4.27123	1	0	0	0	0	0	0	0	0	0	4.27123	1	1	1	1	1	1
75	1	49	32	36	65	8	8	31	16	1.5	87.0698	1	0	1	1	0	0	1	0	0	0	0.326531	0	0	1	0	0	0	22.0604	0	1	4.24932	0	0	0	0	0	0	0	0	0	0	4.24932	0	1	1	1	1	1
70	0	51	37	27	52	8	8	37		1.499	93.3087	0	0	0	0	0	0	0	0	0	1	0.313725	0	0	1	0	0		24.1217	0	0	4.03562	1	0	0	0	0	0	0	0	0	0	4.03562	1	1	1	1	1	1
71	1	51	35	31	59	7	7	38	31	1.48	79.8128	1	1	0	1	0	0	1	0	0	0	0.27451	0	0	1	0	0	0	17.9089	0	0	0.490411	1	0	0	0	0	0	0	0	0	0	0.490411	1	1	1	1	1	1
89	1	41	28	33	63	7	7	39	21	1.67	48.5523	0	1	0	1	0	0	0	0	0	0	0.341463	0	0	1	0	0	0	21.7738	0	1	1.32329	0	0	0	0	0	0	0	0	0	0	1.32329	0	1	1	1	1	1
85	0	45	31	32	60	12	11	37	28	1.54	120.644	1	1	1	0	1	1	0	0	0	0	0.488889	1	1	0	0	0	0	24.0344	0	0	4.28219	1	7	0	0	0	0	0	0	1	0	1.32603	0	1	1	1	1	1
80	1	50	33	33	62	7	7	29	14	1.69	67.5174	1	1	1	1	0	0	1	0	0	0	0.28	0	0	1	0	0	0	32.3884	1	0	3.40548	1	0	0	0	0	0	0	0	0	0	3.40548	1	1	1	1	1	1
44	0	44	28	37	67	6	5	23	13	1.55	43.5816	0	0	0	0	0	0	0	0	0	0	0.227273	0	0	1	0	0	0	20.678	0	0	3.62466	1	0	0	0	0	0	0	0	0	0	3.62466	1	1	1	1	1	1
75	1	47	33	31	58	10	9	46	46	1.48	103.254	0	1	0	1	0	1	0	0	0	0	0.382979	0	0	1	0	1	1	21.9261	0	1	1.53425	0	1	1	0	0	0	0	0	0	0	1.00548	0	0	1	1	1	1
54	1	42	29	30	58	6	8	32	9	1.72	49.1116	1	1	1	1	0	0	0	0	0	0	0.380952	0	0	1	0	0	0	22.3214	0	0	4.04658	1	0	0	0	0	0	0	0	0	0	4.04658	1	1	1	1	1	1
78	0	40	28	29	56	8	7	36	43	1.29	66.0284	0	0	0	0	0	0	0	0	0	1	0.35	0	0	1	0	1	1	16.4474	0	0	3.8	1	0	0	0	0	0	0	0	0	0	3.8	1	1	1	1	1	1
53	0	50	33	34	63	7	8	29	20	1.5	82.9924	0	0	0	0	0	0	0	0	0	0	0.32	0	0	1	0	0	0	19.5312	0	0	3.50959	1	0	0	0	0	0	0	0	0	0	3.50959	1	1	1	1	1	1
67	1	61	54	12	25	9	6	53	48.4	1.77	99.65	1	1	1	1	0	0	1	0	0	0	0.196721	0	0	1	1	0	1	25.0399	0	1	3.26575	0	0	0	0	0	0	0	0	0	0	3.26575	0	1	1	1	1	1
69	1	49	33	32	60	8	9	35	15	1.72	82.1589	0	1	1	1	0	0	0	0	0	0	0.367347	0	0	1	0	0	0	25.2174	0	0	1.36164	1	0	0	0	0	0	0	0	0	0	1.36164	1	1	1	1	1	1
72	1	48	33	32	61	6	7	35	20	1.7	56.9625	1	1	1	1	0	0	0	0	0	0	0.291667	0	0	1	0	0	0	23.4226	0	0	3.07123	1	0	0	0	0	0	0	0	0	0	3.07123	1	1	1	1	1	1
75	0	40	27	32	61	10	9	34		1.66	70.8602	1	1	0	1	0	0	0	0	0	0	0.45	1	0	1	0	0		35.6718	1	0	3.03836	1	0	0	0	0	0	0	0	0	0	3.03836	1	1	1	1	1	1
77	1	55	36	35	64	10	10	50	41	1.84	115.531	1	1	1	1	0	0	1	0	0	0	0.363636	0	1	0	0	0	0	22.2753	0	0	4.39178	1	0	0	0	0	0	0	0	0	0	4.39178	1	1	1	1	1	1
85	1	46	32	32	60	9	10	37	10	1.6	92.1907	1	1	1	0	0	0	0	0	0	0	0.434783	1	0	1	0	0	0	23.3377	0	1	2.03562	0	0	0	0	0	0	0	0	0	0	2.03562	0	1	1	1	1	1
80	0	41	26	36	66	7	6	32	15	1.79	41.1555	0	1	0	0	0	0	0	0	0	0	0.292683	0	0	1	0	0	0	25.0995	0	0	4.17534	1	0	0	0	0	0	0	0	0	0	4.17534	1	1	1	1	1	1
64	1	56	49	13	28	13	13	42	39	1.61	194.178	1	1	1	0	0	1	0	0	0	0	0.464286	1	1	0	1	0	0	23.0469	0	0	0.506849	1	0	0	0	0	0	0	0	0	0	0.506849	1	1	1	1	1	1
66	0	48	31	36	66	7	7	31		1.53	69.4621	0	0	0	0	0	0	0	0	0	0	0.291667	0	0	1	0	0		23.0177	0	0	4.10411	1	0	0	0	0	0	0	0	0	0	4.10411	1	1	1	1	1	1
42	0	47	31	33	61	7	7	34	17	1.58	64.8532	1	0	1	0	0	0	0	0	0	0	0.297872	0	0	1	0	0	0	25.2994	0	0	4.26301	1	0	0	0	0	0	0	0	0	0	4.26301	1	1	1	1	1	1
78	0	50	32	37	66	7	7	46	51	1.51	75.5658	1	1	0	0	0	0	0	0	0	0	0.28	0	0	1	0	1	1	21.3593	0	0	4.14247	1	0	0	0	0	0	0	0	0	0	4.14247	1	1	1	1	1	1
84	0	40	27	33	63	10	10	35	16	1.466	86.2651	1	1	1	1	0	0	1	0	0	0	0.5	1	0	1	0	0	0	22.7157	0	0	2.78356	1	0	0	0	0	0	0	0	0	0	2.78356	1	1	1	1	1	1
75	1	57	35	38	67	9	8	37	23	1.59	115.136	1	1	0	1	0	0	0	0	0	0	0.280702	0	1	0	0	0	0	24.6548	0	0	3.75616	1	0	0	0	0	0	0	0	0	0	3.75616	1	1	1	1	1	1
23	0	45	30	34	63	5	6	30	10	1.44	48.8174	0	0	0	0	0	0	0	0	0	0	0.266667	0	0	1	0	0	0	23.74	0	0	0.632877	1	0	0	0	0	0	0	0	0	0	0.632877	1	1	1	1	1	1
75	0	42	38	34	64	8	8	38	28	1.36	74.0387	1	0	0	0	0	0	0	0	0	0	0.380952	0	0	1	0	0	0	18.369	0	0	3.87397	1	0	0	0	0	0	0	0	0	0	3.87397	1	1	1	1	1	1
48	0	49	31	37	67	7	7	32	22	1.61	68.4197	0	0	1	0	0	0	0	0	0	0	0.285714	0	0	1	0	0	0	21.4536	0	0	2.5863	1	0	0	0	0	0	0	0	0	0	2.5863	1	1	1	1	1	1
84	1	48	36	25	50	10	10	39	22	1.54	110.127	0	1	1	1	0	1	1	0	0	0	0.416667	0	0	1	0	0	0	25.8761	0	1	3.63836	0	0	0	0	0	0	0	0	0	0	3.63836	0	1	1	1	1	1
80	1	50	35	29	56	8	10	39	32	1.56	101.031	1	1	1	1	0	0	0	0	0	0	0.4	0	0	1	0	0	0	19.9481	0	0	3.56712	1	0	0	0	0	0	0	0	0	0	3.56712	1	1	1	1	1	1
58	0	51	33	35	64	10	9	39	24	2.03	86.2123	1	1	1	0	0	0	0	0	0	0	0.352941	0	0	1	0	0	0	38.9645	1	0	3.78082	1	0	0	0	0	0	0	0	0	0	3.78082	1	1	1	1	1	1
65	1	62	45	37	51	8	7	39	23	1.76	103.152	1	1	1	1	0	0	1	0	0	0	0.225806	0	0	1	0	0	0	26.7755	0	0	3.93151	1	0	0	0	0	0	0	0	0	0	3.93151	1	1	1	1	1	1
73	0	44	30	31	59	8	8	37		1.48	73.5402	0	1	0	0	0	1	0	0	0	0	0.363636	0	0	1	0	0		22.6409	0	0	4.28219	1	0	0	0	0	0	0	0	0	0	4.28219	1	1	1	1	1	1
56	1	44	29	34	64	8	8	34	11	1.72	63.2788	0	0	0	0	0	0	0	0	0	0	0.363636	0	0	1	0	0	0	26.2336	0	0	0.460274	1	0	0	0	0	0	0	0	0	0	0.460274	1	1	1	1	1	1
71	0	44.5	28.2	36.6	66.6	9.2	9.5	33	24.1	1.61	84.9134	0	0	0	0	0	0	0	0	0	0	0.426966	1	0	1	0	0	0	26.5643	0	0	0	1	0	0	0	0	0	0	0	0	0	0	1	1	1	1	1	1
74	1	49	38	22	44	7	8	32	17	1.64	73.3051	1	1	0	0	0	0	0	0	0	0	0.326531	0	0	1	1	0	0	22.8624	0	1	2.6	0	0	0	0	0	0	0	0	0	0	2.6	0	1	1	1	1	1
73	1	43	25	42	73	25	12	44	41	1.84	195.562	1	0	1	0	0	0	0	0	0	0	0.55814	1	1	0	0	0	0	23.1206	0	0	3.9863	1	0	0	0	0	0	0	0	0	0	3.9863	1	1	1	1	1	1
70	0	49	29	41	72	9	9	44	43	1.6	95.2197	0	1	0	0	0	0	0	0	0	0	0.367347	0	1	0	0	0	1	22.6562	0	0	3.27945	1	0	0	0	0	0	0	0	0	0	3.27945	1	1	1	1	1	1
85	1	53	37	29	55	11	10	43	32	1.68	126.953	1	1	1	0	0	1	0	0	0	0	0.377358	0	1	0	0	0	0	25.3906	0	1	0.312329	0	0	0	0	0	0	0	0	0	0	0.312329	0	1	1	1	1	1
87	0	37	23	39	69	8	7	18.9	11	1.36	55.0317	0	1	0	1	0	0	0	0	0	0	0.378378	0	0	1	0	0	0	25.8786	0	0	1.80548	1	0	0	0	0	0	0	0	0	0	1.80548	1	1	1	1	1	1
74	1	51	33	35	63	8	8	48	37	1.74	80.3849	0	1	1	0	0	0	0	0	0	0	0.313725	0	0	1	0	0	0	24.9575	0	0	2.62192	1	0	0	0	0	0	0	0	0	0	2.62192	1	1	1	1	1	1
72	1	65	54	17	35	7	7	42	29	1.89	96.1487	1	1	1	1	0	0	1	0	0	0	0.215385	0	0	1	1	0	0	26.2714	0	0	3.50959	1	0	0	0	0	0	0	0	0	0	3.50959	1	1	1	1	1	1
80	0	43	27	36	66	10	10	51	56	1.63	87.049	1	1	1	1	0	0	0	0	0	0	0.465116	1	0	1	0	1	1	25.5588	0	0	4.27671	1	0	0	0	0	0	0	0	0	0	4.27671	1	1	1	1	1	1
75	1	49	31	36	66	10	9	40	27	1.981	82.6472	0	0	0	0	0	0	0	0	0	0	0.367347	0	0	1	0	0	0	30.6362	1	0	3.76438	1	0	0	0	0	0	0	0	0	0	3.76438	1	1	1	1	1	1
73	1	44	30	32	60	9	9	38	19	1.72	74.0793	1	1	1	1	0	1	1	0	0	0	0.409091	0	0	1	0	0	0	26.9531	0	0	3.79452	1	0	0	0	0	0	0	0	0	0	3.79452	1	1	1	1	1	1
83	0	52	38	27	52	10	9	55	77	1.41	128.225	1	1	1	1	0	0	0	1	0	0	0.346154	0	1	0	0	1	1	26.2845	0	0	2.95342	1	1	1	0	0	0	0	0	0	0	1.25753	0	0	1	1	1	1
73	0	46	29	37	67	8	8	34	19	1.64	71.528	0	1	0	0	0	1	0	0	0	0	0.347826	0	0	1	0	0	0	30.4	1	0	3.11233	1	0	0	0	0	0	0	0	0	0	3.11233	1	1	1	1	1	1
48	0	49	33	33	61	9	8	37	16	1.95	72.4684	1	1	0	1	0	0	0	0	0	0	0.326531	0	0	1	0	1	0	35.9375	1	0	4.2	1	0	0	0	0	0	0	0	0	0	4.2	1	1	1	1	1	1
82	1	63	54	16	33	7	7	42	44	1.59	108.048	1	1	1	1	0	1	1	0	0	0	0.222222	0	0	1	1	0	1	21.9899	0	1	3.46849	0	0	0	0	0	0	0	0	0	0	3.46849	0	1	1	1	1	1
84	1	52	33.4	35.8	64.9	6	7	32.9	17.7	1.66	67.1703	1	0	0	0	0	0	0	0	0	0	0.269231	0	0	1	0	0	0	27.0445	0	1	0.767123	0	0	0	0	0	0	0	0	0	0	0.767123	0	1	1	1	1	1
70	0	44	30	33	62	7	7	30	15	1.39	65.7991	0	1	1	0	0	0	0	0	0	0	0.318182	0	0	1	0	0	0	21.0404	0	1	2.41918	0	0	0	0	0	0	0	0	0	0	2.41918	0	1	1	1	1	1
74	1	56	35	37	67	8	7	36	30	1.59	95.39	1	1	0	0	0	1	0	0	0	0	0.25	0	0	1	0	0	0	23.9361	0	1	3.7863	0	0	0	0	0	0	0	0	0	0	3.7863	0	1	1	1	1	1
74	0	46	36	21	43	9	8	38	17	1.44	88.2334	1	0	1	0	0	0	0	0	0	0	0.347826	0	0	1	1	0	0	22.9719	0	0	4.34247	1	0	0	0	0	0	0	0	0	0	4.34247	1	1	1	1	1	1
85	0	50	38	26	55	10	10	33	42	1.34	135.356	1	1	1	1	0	0	0	0	0	0	0.4	0	1	0	0	1	0	23.3089	0	0	4.32877	1	0	0	0	0	0	0	0	0	0	4.32877	1	1	1	1	1	1
47	0	43	29	32	60	5	6	28	12	1.42	45.6766	0	0	0	0	0	0	0	0	0	0	0.27907	0	0	1	0	0	0	18.902	0	0	0	1	0	0	0	0	0	0	0	0	0	0	1	1	1	1	1	1
68	0	45	29	36	66	8	8	26	21	1.429	79.0992	1	1	1	0	0	0	0	0	0	0	0.355556	0	0	1	0	0	0	18.662	0	0	3.81918	1	0	0	0	0	0	0	0	0	0	3.81918	1	1	1	1	1	1
76	1	50	32	35	64	8	8	31	14	1.65	81.9377	1	0	0	0	0	0	0	0	0	0	0.32	0	0	1	0	0	0	19.3772	0	0	3.44658	1	0	0	0	0	0	0	0	0	0	3.44658	1	1	1	1	1	1
74	1	40	26	34	64	7	8	21	6	1.39	61.2781	0	1	0	1	0	1	0	0	0	0	0.4	0	0	1	0	0	0	16.6133	0	0	3.48219	1	0	0	0	0	0	0	0	0	0	3.48219	1	1	1	1	1	1
68	1	47	30	35	64	8	8	36		1.85	65.7616	0	1	1	1	0	0	0	0	0	0	0.340426	0	0	1	0	0		26.8781	0	0	4.07123	1	0	0	0	0	0	0	0	0	0	4.07123	1	1	1	1	1	1
70	1	44	31	30	58	7	7	34	21	1.74	52.5636	1	1	1	1	0	0	1	0	0	0	0.318182	0	0	1	0	0	0	27.7344	0	0	4.24932	1	0	0	0	0	0	0	0	0	0	4.24932	1	1	1	1	1	1
38	0	40.8	27.9	31.6	60.1	5.8	6	27.3	14.3	1.54	41.9323	0	0	0	0	0	0	0	0	0	0	0.294118	0	0	1	0	0	0	20.7031	0	0	4.43562	1	0	0	0	0	0	0	0	0	0	4.43562	1	1	1	1	1	1
90	0	44.2	28.8	34.8	64.7	7	8	39.4		1.36	74.0997	0	1	1	1	0	0	0	0	0	0	0.361991	0	0	1	0	0		20.4529	0	0	0.413699	1	0	0	0	0	0	0	0	0	0	0.413699	1	1	1	1	1	1
73	1	47	32	33	61	9	9	40	22	1.67	85.0945	0	1	0	0	0	0	0	0	0	0	0.382979	0	0	1	0	0	0	22.4059	0	0	3.96986	1	0	0	0	0	0	0	0	0	0	3.96986	1	1	1	1	1	1
56	0	49	31	36	66	8	7	30	21	1.52	79.0924	1	1	1	0	0	0	0	0	0	0	0.285714	0	0	1	0	0	0	24.5603	0	0	3.85479	1	0	0	0	0	0	0	0	0	0	3.85479	1	1	1	1	1	1
82	0	40	26	33	63	7	7	39	25	1.41	55.1508	0	0	0	0	0	0	0	0	0	0	0.35	0	0	1	0	0	0	24.2568	0	0	3.5589	1	0	0	0	0	0	0	0	0	0	3.5589	1	1	1	1	1	1
61	0	39	26	34	63	6	6	29	13	1.21	50.4238	1	0	1	0	0	0	0	0	0	0	0.307692	0	0	1	0	0	0	17.3611	0	0	4.25753	1	0	0	0	0	0	0	0	0	0	4.25753	1	1	1	1	1	1
65	0	41	25	39	70	7	7	33	16	1.49	54.4177	0	0	0	0	0	0	0	0	0	0	0.341463	0	0	1	0	0	0	23.3726	0	0	3.15068	1	0	0	0	0	0	0	0	0	0	3.15068	1	1	1	1	1	1
85	0	36	24	34	65	8	7	41	37	1.33	53.7958	0	1	1	0	0	0	0	0	0	0	0.388889	0	0	1	0	0	0	19.6311	0	0	0.99726	1	0	0	0	0	0	0	0	0	0	0.99726	1	1	1	1	1	1
70	0	49	30	39	69	6	6	34	18	1.58	57.5727	0	1	0	0	0	0	0	0	0	0	0.244898	0	0	1	0	0	0	20.0773	0	0	4.00822	1	0	0	0	0	0	0	0	0	0	4.00822	1	1	1	1	1	1
90	1	56	43	22	44	7	8	38	35	1.61	94.205	1	1	1	1	1	0	1	1	0	0	0.285714	0	0	1	1	0	0	23.3377	0	1	0.879452	0	0	0	0	0	0	0	0	0	0	0.879452	0	1	1	1	1	1
78	0	49	31	38	67	10	10	39	24	1.41	124.423	1	1	1	0	0	0	0	0	0	0	0.408163	0	1	0	0	0	0	21.3333	0	0	4.18082	1	0	0	0	0	0	0	0	0	0	4.18082	1	1	1	1	1	1
57	0	57	36	38	68	8	8	46	37	1.57	108.014	0	1	0	1	0	0	0	1	0	0	0.280702	0	1	0	0	0	0	21.2183	0	0	1.85479	1	0	0	0	0	0	0	0	0	0	1.85479	1	1	1	1	1	1
78	1	48.8	30.4	37.7	68	8	9	34	18	1.74	80.6546	1	0	0	1	0	0	0	0	0	0	0.368852	0	0	1	0	0	0	24.6968	0	0	3.43836	1	0	0	0	0	0	0	0	0	0	3.43836	1	1	1	1	1	1
71	0	43.4	30.3	30.2	57.7	6	7	31.4	15.8	1.65	49.2445	1	0	1	1	0	0	0	0	0	0	0.322581	0	0	1	0	0	0	27.19	0	0	3.77808	1	0	0	0	0	0	0	0	0	0	3.77808	1	1	1	1	1	1
92	1	36	22	37	68	14	13	30.3		1.48	114.339	1	1	0	0	1	0	0	0	0	0	0.722222	1	0	1	0	0		21.5045	0	0	4.08493	1	1	1	0	0	0	0	0	0	0	0.810959	0	0	1	1	1	1
77	1	50	34	32	60	10	10	38	28	1.66	109.263	1	1	1	0	0	0	0	0	0	0	0.4	0	0	1	0	0	0	21.1553	0	0	4.3726	1	0	0	0	0	0	0	0	0	0	4.3726	1	1	1	1	1	1
68	0	44	31	28	58	9	8	37	22	1.37	86.1137	0	1	1	0	1	0	0	0	0	0	0.363636	0	0	1	0	0	0	21.0007	0	0	3.45205	1	0	0	0	0	0	0	0	0	0	3.45205	1	1	1	1	1	1
48	0	46	32	30	58	9	9	34	16	1.73	79.2606	0	0	0	0	0	0	0	0	0	0	0.391304	0	0	1	0	0	0	25.5937	0	0	0.106849	1	0	0	0	0	0	0	0	0	0	0.106849	1	1	1	1	1	1
65	1	50	34	32	60	11	11	48	46	1.8	114.746	0	1	0	0	0	0	0	0	0	0	0.44	1	0	1	0	1	1	25.8645	0	0	1.36438	1	0	0	0	0	0	0	0	0	0	1.36438	1	1	1	1	1	1
74	0	47	30	36	65	7	7	32	18.7	1.409	72.724	0	1	0	0	0	0	0	0	0	0	0.297872	0	0	1	0	0	0	18.4911	0	0	4.40274	1	0	0	0	0	0	0	0	0	0	4.40274	1	1	1	1	1	1
74	1	56	36	35	63	9	8	47	31	1.64	108.262	1	1	0	1	0	0	0	0	0	0	0.285714	0	0	1	0	0	0	27.0552	0	0	3.2411	1	0	0	0	0	0	0	0	0	0	3.2411	1	1	1	1	1	1
79	0	46	31	33	61	7	7	36	16	1.51	65.3835	1	1	1	1	0	1	1	0	0	0	0.304348	0	0	1	0	0	0	28.5375	0	0	3.91233	1	0	0	0	0	0	0	0	0	0	3.91233	1	1	1	1	1	1
80	0	53.4	34.2	36	65.1	6	6	37.4	29.4	1.44	73.6399	1	1	1	0	0	0	0	0	0	0	0.224719	0	0	1	0	0	0	18.9054	0	0	3.12603	1	0	0	0	0	0	0	0	0	0	3.12603	1	1	1	1	1	1
76	1	52	32	38	67	8	8	41	19	1.71	84.5744	0	0	0	0	0	0	0	0	0	0	0.307692	0	0	1	0	0	0	27.6398	0	0	3.69041	1	0	0	0	0	0	0	0	0	0	3.69041	1	1	1	1	1	1
55	1	50	34	33	61	7	8	39	19	1.86	66.9294	0	0	1	1	0	0	0	0	0	1	0.32	0	0	1	0	0	0	25.9516	0	0	4.25753	1	0	0	0	0	0	0	0	0	0	4.25753	1	1	1	1	1	1
81	0	47	31	35	64	8	9	38	29	1.4	94.0883	1	1	1	1	0	0	0	0	0	0	0.382979	0	0	1	0	0	0	18.0802	0	0	3.91233	1	7	0	0	0	0	0	0	1	0	3.29041	0	1	1	1	1	1
75	0	54	33	39	69	7	8	37	28	1.65	86.2485	1	0	0	0	0	0	0	0	0	0	0.296296	0	0	1	0	0	0	28.6215	0	0	3.42466	1	0	0	0	0	0	0	0	0	0	3.42466	1	1	1	1	1	1
69	1	54	43	21	42	6	6	35	16.1	1.68	64.3972	0	1	0	0	0	0	0	0	0	0	0.222222	0	0	1	1	0	0	22.1367	0	0	3.70137	1	0	0	0	0	0	0	0	0	0	3.70137	1	1	1	1	1	1
89	1	43	29	34	63	7	8	42	32	1.46	65.8794	1	1	0	1	0	0	0	0	0	0	0.372093	0	0	1	0	0	0	23.8728	0	0	4.2	1	0	0	0	0	0	0	0	0	0	4.2	1	1	1	1	1	1
77	1	52	33	37	66	9	8	40		1.64	95.3258	0	1	1	1	0	1	0	0	0	0	0.307692	0	0	1	0	0		25.2363	0	0	4.13425	1	0	0	0	0	0	0	0	0	0	4.13425	1	1	1	1	1	1
88	1	53	44	17	36	8	10	36	15	1.52	114.419	0	1	0	1	0	1	0	0	0	0	0.377358	0	0	1	1	0	0	20.5688	0	1	0.00821918	0	0	0	0	0	0	0	0	0	0	0.00821918	0	1	1	1	1	1
82	1	46	30	35	64	10	9	44	47.8	1.56	94.5545	1	0	0	0	0	0	0	1	0	0	0.391304	0	0	1	0	1	1	24.1415	0	0	4.38904	1	0	0	0	0	0	0	0	0	0	4.38904	1	1	1	1	1	1
76	0	41	27	34	64	9	9	41	17	1.71	66.394	1	1	1	1	0	0	0	0	0	0	0.439024	1	0	1	0	0	0	31.1846	1	1	1.65753	0	0	0	0	0	0	0	0	0	0	1.65753	0	1	1	1	1	1
76	1	43	29	32	61	13	11	40	21	1.46	126.086	1	1	0	0	0	0	0	0	0	1	0.511628	1	1	0	0	0	0	19.4734	0	0	0.0383562	1	0	0	0	0	0	0	0	0	0	0.0383562	1	1	1	1	1	1
73	1	48	33	32	60	8	9	35	21	1.63	83.7276	0	0	1	0	0	0	0	0	0	0	0.375	0	0	1	0	0	0	22.2063	0	0	3.29315	1	0	0	0	0	0	0	0	0	0	3.29315	1	1	1	1	1	1
75	0	46	30	36	65	7	7	32	21	1.44	68.5618	1	1	1	1	0	1	0	0	0	0	0.304348	0	0	1	0	0	0	22.9719	0	0	4.13699	1	0	0	0	0	0	0	0	0	0	4.13699	1	1	1	1	1	1
80	0	47	29	39	69	6	6	31	17	1.3	64.9963	0	0	0	1	0	0	0	0	0	0	0.255319	0	0	1	0	0	0	17.7778	0	1	3.49589	0	0	0	0	0	0	0	0	0	0	3.49589	0	1	1	1	1	1
49	0	40	25	37	67	7	7	34	21	1.56	49.8479	0	0	1	0	0	0	0	0	0	0	0.35	0	0	1	0	0	0	23.4221	0	0	0.0630137	1	0	0	0	0	0	0	0	0	0	0.0630137	1	1	1	1	1	1
74	1	43	28	35	65	8	7	32		1.57	61.2637	1	1	0	1	0	0	0	0	0	0	0.325581	0	0	1	0	0		22.151	0	0	4.29863	1	0	0	0	0	0	0	0	0	0	4.29863	1	1	1	1	1	1
81	0	47	33	31	58	7	7	38	34	1.34	76.4687	1	1	1	0	0	0	0	0	0	0	0.297872	0	0	1	0	0	0	19.3685	0	0	4.21918	1	0	0	0	0	0	0	0	0	0	4.21918	1	1	1	1	1	1
80	1	46	31	32	60	11	11	37	25	1.64	110.137	0	1	1	1	0	1	0	0	0	0	0.478261	1	0	1	0	0	0	24.5243	0	1	0.734247	0	0	0	0	0	0	0	0	0	0	0.734247	0	1	1	1	1	1
80	1	48	33	31	59	10	9	47	49	1.71	92.528	1	1	0	1	0	0	0	0	0	0	0.375	0	0	1	0	0	1	23.2254	0	0	4.08493	1	1	1	0	0	0	0	0	0	0	2.51507	0	0	1	1	1	1
74	0	40	27	33	62	9	8	36	20.2	1.37	73.6009	0	0	0	0	0	0	0	0	0	0	0.4	0	0	1	0	0	0	26.0204	0	0	4.15068	1	0	0	0	0	0	0	0	0	0	4.15068	1	1	1	1	1	1
46	1	44	28	36	66	8	7	28	10.9	1.79	55.8675	0	0	0	0	0	0	0	0	0	0	0.318182	0	0	1	0	0	0	24.1588	0	0	4.47397	1	0	0	0	0	0	0	0	0	0	4.47397	1	1	1	1	1	1
88	0	36	23	37	67	11	10	39	35	1.49	77.358	0	1	0	1	0	0	0	0	0	0	0.555556	1	0	1	0	0	0	21.6441	0	0	3.31781	1	0	0	0	0	0	0	0	0	0	3.31781	1	1	1	1	1	1
80	1	49	32	36	65	8	8	42	36	1.55	84.2611	0	1	0	0	0	0	0	0	0	0	0.326531	0	0	1	0	0	0	20.1951	0	0	3.84384	1	0	0	0	0	0	0	0	0	0	3.84384	1	1	1	1	1	1
87	0	57	44	22	43	9	8	54	70	1.56	117.35	0	1	0	1	0	0	0	1	0	0	0.280702	0	1	0	1	1	1	23.4221	0	1	2.03288	0	0	0	0	0	0	0	0	0	0	2.03288	0	1	1	1	1	1
72	1	61	48	21	41	8	7	43	28	1.85	95.3408	1	1	1	1	0	0	1	0	0	0	0.229508	0	0	1	1	0	0	26.5731	0	0	4.24932	1	0	0	0	0	0	0	0	0	0	4.24932	1	1	1	1	1	1
79	1	50	32	35	64	9	9	53	57	1.7	92.7106	0	1	0	1	0	1	1	0	0	0	0.36	0	0	1	0	1	1	26.8977	0	0	3.5863	1	4	0	0	0	1	0	0	0	0	0.547945	0	1	1	1	0	0
72	0	43	29	33	62	8	8	33	21	1.16	90.2811	0	1	1	0	0	1	0	0	0	0	0.372093	0	0	1	0	0	0	17.1018	0	1	1.85753	0	8	0	0	0	0	0	0	0	1	1.06027	0	1	1	1	1	1
80	0	50	30	40	70	8	7	36	29	1.3	95.7605	0	1	1	0	0	0	0	0	0	0	0.28	0	1	0	0	0	0	22.9592	0	0	3.7863	1	0	0	0	0	0	0	0	0	0	3.7863	1	1	1	1	1	1
75	0	48	30	37	67	7	8	32	16	1.53	75.8347	0	0	0	0	0	0	0	0	0	0	0.333333	0	0	1	0	0	0	22.6003	0	0	3.93425	1	0	0	0	0	0	0	0	0	0	3.93425	1	1	1	1	1	1
63	1	54	37	31	59	12	11	41	29	1.67	148.998	0	1	0	0	0	1	0	0	0	0	0.407407	0	1	0	0	0	0	24.0055	0	0	4.31781	1	8	0	0	0	0	0	0	0	1	0.671233	0	1	1	1	1	1
82	1	54.3	41.5	23.6	46.6	9	9	43.9	39.9	1.69	107.24	1	1	1	1	0	0	1	0	0	0	0.331492	0	0	1	1	0	0	27.0389	0	0	3.7589	1	0	0	0	0	0	0	0	0	0	3.7589	1	1	1	1	1	1
82	0	42	26	37	67	6	6	25	16	1.21	57.3301	0	1	0	0	0	0	0	0	0	0	0.285714	0	0	1	0	0	0	21.6263	0	0	3.39726	1	0	0	0	0	0	0	0	0	0	3.39726	1	1	1	1	1	1
70	0	43	27	37	68	7	7	33	23	1.41	62.3627	1	1	0	0	0	0	0	0	0	0	0.325581	0	0	1	0	0	0	22.0711	0	0	2.71507	1	0	0	0	0	0	0	0	0	0	2.71507	1	1	1	1	1	1
92	0	41	27	34	63	7	8	33	19	1.21	73.3643	0	1	0	0	1	0	0	0	0	1	0.390244	0	0	1	0	0	0	19.9783	0	0	1.53425	1	0	0	0	0	0	0	0	0	0	1.53425	1	1	1	1	1	1
27	0	45	30	32	60	5	6	27	14	1.604	43.8261	0	0	0	0	0	0	0	0	0	0	0.266667	0	0	1	0	0	0	21.303	0	0	3.72603	1	0	0	0	0	0	0	0	0	0	3.72603	1	1	1	1	1	1
79	0	45	29	35	64	9	9	33	17	1.41	93.7757	0	1	0	0	0	0	0	0	0	0	0.4	0	0	1	0	0	0	23.1385	0	1	2.37808	0	0	0	0	0	0	0	0	0	0	2.37808	0	1	1	1	1	1
72	1	48	33	30	58	7	8	48	38	1.79	64.8196	0	1	1	1	0	0	0	0	0	0	0.333333	0	0	1	0	0	0	25.2788	0	0	4.27397	1	0	0	0	0	0	0	0	0	0	4.27397	1	1	1	1	1	1
79	1	42.4	27.1	36.1	66	10	9	31.6	12.6	1.63	79.2448	0	1	1	0	1	0	0	0	0	0	0.424528	1	0	1	0	0	0	26.514	0	0	4.36712	1	0	0	0	0	0	0	0	0	0	4.36712	1	1	1	1	1	1
88	1	40	30	27	53	9	8	38	24	1.56	64.6367	0	1	0	0	0	1	0	0	0	0	0.4	0	0	1	0	1	0	17.1563	0	0	3.42466	1	0	0	0	0	0	0	0	0	0	3.42466	1	1	1	1	1	1
78	1	40	28	30	57	6	7	28	15	1.55	45.5602	0	1	0	0	0	0	0	0	0	0	0.35	0	0	1	0	1	0	17.9282	0	0	3.31507	1	0	0	0	0	0	0	0	0	0	3.31507	1	1	1	1	1	1
62	0	43	27	38	69	7	7	36	23	1.49	59.0143	0	1	0	1	0	0	0	0	0	0	0.325581	0	0	1	0	0	0	20.0288	0	0	1.30959	1	0	0	0	0	0	0	0	0	0	1.30959	1	1	1	1	1	1
81	1	47.4	29.3	38.2	68.4	7	8	32.7	18.5	1.45	78.3084	0	1	1	1	0	0	0	0	0	0	0.337553	0	0	1	0	0	0	21.0176	0	0	4.27123	1	0	0	0	0	0	0	0	0	0	4.27123	1	1	1	1	1	1
53	0	51	41	21	42	9	9	37	30	1.53	106.506	0	1	1	0	0	0	0	0	0	0	0.352941	0	1	0	1	0	0	21.9076	0	0	4.4137	1	1	1	0	0	0	0	0	0	0	3.4274	0	0	1	1	1	1
73	1	43	33	25	49	7	8	34	24	1.716	56.0513	0	1	1	1	0	0	1	0	0	0	0.372093	0	0	1	1	0	0	22.3214	0	0	3.93151	1	0	0	0	0	0	0	0	0	0	3.93151	1	1	1	1	1	1
79	0	40	25	37	68	9	8	38	20	1.56	64.6367	1	0	1	1	0	0	0	0	0	0	0.4	0	0	1	0	0	0	23.4221	0	0	4.16164	1	0	0	0	0	0	0	0	0	0	4.16164	1	1	1	1	1	1
71	0	36	24	32	61	8	6	19	8	1.25	52.1462	1	0	0	0	0	0	0	0	0	0	0.333333	0	0	1	0	0	0	20.1197	0	0	4.21644	1	0	0	0	0	0	0	0	0	0	4.21644	1	1	1	1	1	1
73	1	47	35	25	50	11	12	36	29	1.63	122.083	1	1	1	1	0	1	0	0	0	0	0.510638	1	1	0	0	0	0	21.5645	0	0	3.31781	1	6	0	0	0	0	0	1	0	0	0.230137	0	1	1	1	0	1
71	1	51	32	36	66	9	10	41	24	1.66	105.428	1	1	0	0	0	0	0	0	0	0	0.392157	0	0	1	0	0	0	27.1203	0	0	3.20274	1	0	0	0	0	0	0	0	0	0	3.20274	1	1	1	1	1	1
74	1	44	27	39	70	13	12	37	31	1.5	134.965	0	1	0	0	0	1	0	0	0	0	0.545455	1	1	0	0	0	0	26.8407	0	0	4.36986	1	6	0	0	0	0	0	1	0	0	4.05479	0	1	1	1	0	1
74	0	62.3	59	5.3	11.7	7.3	7.8	52.1	35.7	1.7	108.591	1	1	1	1	0	0	1	0	0	0	0.250401	0	1	0	1	1	0	24.4646	0	0	4.40822	1	0	0	0	0	0	0	0	0	0	4.40822	1	1	1	1	1	1
67	1	55	38	32	59	9	9	42	35	1.67	110.921	1	1	1	1	0	0	0	0	0	0	0.327273	0	0	1	0	0	0	22.4059	0	0	4.02466	1	0	0	0	0	0	0	0	0	0	4.02466	1	1	1	1	1	1
67	0	43	29	32	60	9	8	34	20	1.4	81.1163	1	1	0	0	0	1	0	0	0	0	0.372093	0	0	1	0	0	0	19.8214	0	0	4.25753	1	0	0	0	0	0	0	0	0	0	4.25753	1	1	1	1	1	1
88	0	43	27	36	66	7	8	31	27	1.22	78.8393	1	1	1	1	0	1	0	0	0	0	0.372093	0	0	1	0	0	0	17.1225	0	1	1.25479	0	0	0	0	0	0	0	0	0	0	1.25479	0	1	1	1	1	1
58	1	46	31	32	61	8	9	38	16	1.98	64.1698	0	1	0	1	0	0	0	0	0	0	0.391304	0	0	1	0	0	0	29.7578	0	0	3.79726	1	0	0	0	0	0	0	0	0	0	3.79726	1	1	1	1	1	1
70	1	46	30	35	64	6	7	34	21	1.66	54.152	1	1	1	1	0	0	0	0	0	0	0.304348	0	0	1	0	1	0	22.1586	0	0	3.64932	1	4	0	0	0	1	0	0	0	0	1.92329	0	1	1	1	0	0
75	0	49	32	35	64	12	11	48	50.2	1.54	138.09	1	1	1	1	0	1	0	0	0	0	0.44898	1	1	0	0	0	1	29.0861	0	0	1.09863	1	0	0	0	0	0	0	0	0	0	1.09863	1	1	1	1	1	1
79	1	49	32	34	63	9	9	38	21	1.57	97.0391	1	0	1	1	0	0	0	0	0	0	0.367347	0	0	1	0	0	0	22.151	0	0	4.32055	1	0	0	0	0	0	0	0	0	0	4.32055	1	1	1	1	1	1
21	0	45	31	31	59	6	6	29	12	1.6	48.9157	0	0	0	0	0	0	0	0	0	0	0.266667	0	0	1	0	0	0	23.634	0	0	1.01644	1	0	0	0	0	0	0	0	0	0	1.01644	1	1	1	1	1	1
63	1	50	34	32	60	8	7	44	40	1.61	77.3221	0	1	0	0	0	0	0	0	0	0	0.28	0	0	1	0	0	0	22.3757	0	0	3.15342	1	7	0	0	0	0	0	0	1	0	2.27671	0	1	1	1	1	1
65	0	46	29	36	66	8	8	37	20	1.63	71.9668	0	1	1	0	0	0	0	0	0	0	0.347826	0	0	1	0	0	0	23.8281	0	0	4.0274	1	0	0	0	0	0	0	0	0	0	4.0274	1	1	1	1	1	1
66	1	44	30	31	59	9	9	30	15	1.82	70.009	1	1	1	1	0	0	0	0	0	0	0.409091	0	0	1	0	0	0	16.976	0	1	0.931507	0	0	0	0	0	0	0	0	0	0	0.931507	0	1	1	1	1	1
67	1	49.6	30.6	38.3	68.4	8	7	34.2	18.1	1.8	68.2069	0	0	1	0	0	0	0	0	0	0	0.282258	0	0	1	0	0	0	23.7914	0	0	3.96712	1	0	0	0	0	0	0	0	0	0	3.96712	1	1	1	1	1	1
88	1	48	31	35	64	11	10	32.8	36	1.51	120.071	1	0	0	0	1	1	0	1	0	1	0.416667	0	1	0	0	0	0	19.052	0	0	3.12329	1	0	0	0	0	0	0	0	0	0	3.12329	1	1	1	1	1	1
83	1	48	30	38	68	9	8	27	14.3	1.84	74.1718	0	1	1	1	0	1	0	0	0	0	0.333333	0	0	1	0	1	0	25.9709	0	1	0.0273973	0	0	0	0	0	0	0	0	0	0	0.0273973	0	1	1	1	1	1
93	0	43	26	38	69	8	7	33	22	1.2	80.1533	1	0	1	0	0	0	0	0	0	0	0.325581	0	0	1	0	0	0	18.8776	0	1	0.958904	0	0	0	0	0	0	0	0	0	0	0.958904	0	1	1	1	1	1
96	1	46	29	37	67	6	8	49	45	1.55	63.6962	0	1	0	1	0	0	0	0	0	0	0.347826	0	0	1	0	1	1	22.3133	0	1	0.890411	0	0	0	0	0	0	0	0	0	0	0.890411	0	1	1	1	1	1
81	1	48	31	36	65	8	8	42	30	1.72	73.3092	1	0	1	1	0	0	0	1	0	0	0.333333	0	0	1	0	0	0	28.0404	0	0	4.05205	1	0	0	0	0	0	0	0	0	0	4.05205	1	1	1	1	1	1
82	1	47	33	29	56	8	8	34	16	1.6	76.0369	0	1	1	1	0	0	1	0	0	0	0.340426	0	0	1	0	0	0	21.7193	0	0	4.1863	1	0	0	0	0	0	0	0	0	0	4.1863	1	1	1	1	1	1
75	0	67	59	11	23	5	6	21				1	1	1	1	1	0	1	0	0	0	0.179104	0			1	0				1	3.43562	0	0	0	0	0	0	0	0	0	0	3.43562	0	1	1	1	1	1
77	1	51	40	22	44	10	7	30		1.425	106.135	1	1	0	1	0	0	0	0	0	0	0.27451	0	0	1	1	0		20.3981	0	0	0.353425	1	0	0	0	0	0	0	0	0	0	0.353425	1	1	1	1	1	1
78	0	40	25	33	63	9	9	38		1.47	74.208	0	1	0	0	1	0	0	0	0	0	0.45	1	0	1	0	0		23.5556	0	0	1.66027	1	0	0	0	0	0	0	0	0	0	1.66027	1	1	1	1	1	1
77	1	52	35	33	61	10	9	42	47	1.7	106.351	0	1	1	1	0	0	0	0	0	0	0.346154	0	0	1	0	1	1	22.3214	0	0	1.87945	1	0	0	0	0	0	0	0	0	0	1.87945	1	1	1	1	1	1
77	1	44	31	31	58	10	9	31	8	1.98	69.2761	0	1	0	0	0	1	0	0	0	0	0.409091	0	0	1	0	0	0	25.2493	0	0	4.02192	1	0	0	0	0	0	0	0	0	0	4.02192	1	1	1	1	1	1
93	1	41	27	33	62	8	7	36	25.4	1.39	63.8639	0	0	1	0	0	0	0	0	0	0	0.341463	0	0	1	0	0	0	21.9138	0	0	4.2137	1	0	0	0	0	0	0	0	0	0	4.2137	1	1	1	1	1	1
74	1	85.6	78.1	8.8	18.5	8.1	7.5	40.9	34.5	1.48	230.044	0	1	0	0	0	0	0	0	0	0	0.175234	0	1	0	1	0	0	18.75	0	1	0.194521	0	0	0	0	0	0	0	0	0	0	0.194521	0	1	1	1	1	1
77	1	45	30	32	61	8	8	33	14	1.66	68.092	1	1	1	1	0	0	0	0	0	0	0.355556	0	0	1	0	0	0	24.3046	0	0	0.745205	1	0	0	0	0	0	0	0	0	0	0.745205	1	1	1	1	1	1
89	0	30	20.9	30.3	59.4	6	6	34.9	42.3	0.97	40.3895	0	1	0	1	0	0	0	0	0	0	0.4	0	0	1	0	0	1	17.0068	0	1	0.271233	0	1	1	0	0	0	0	0	0	0	0.134247	0	0	1	1	1	1
80	1	44	29	35	64	10	10	31	18	1.63	90.326	0	1	1	1	0	0	0	0	0	0	0.454545	1	0	1	0	0	0	21.3039	0	0	0.230137	1	0	0	0	0	0	0	0	0	0	0.230137	1	1	1	1	1	1
65	1	49	31	35	65	8	8	40	16	1.96	66.635	1	1	1	0	0	0	0	0	0	0	0.326531	0	0	1	0	0	0	25.2163	0	0	4.09863	1	0	0	0	0	0	0	0	0	0	4.09863	1	1	1	1	1	1
81	1	61	51	17	34	6	8	39	23	1.62	100.094	1	1	1	1	0	0	1	0	0	0	0.262295	0	0	1	1	0	0	26.986	0	0	3.87397	1	0	0	0	0	0	0	0	0	0	3.87397	1	1	1	1	1	1
76	0	45	28	37	67	8	8	37	26	1.42	79.6006	1	1	1	0	0	0	0	0	0	0	0.355556	0	0	1	0	0	0	24.2932	0	0	3.93973	1	0	0	0	0	0	0	0	0	0	3.93973	1	1	1	1	1	1
54	0	43	27	37	68	6	5	25	13	1.43	45.3572	0	0	0	0	0	0	0	0	0	0	0.232558	0	0	1	0	0	0	21.0786	0	0	3.71507	1	0	0	0	0	0	0	0	0	0	3.71507	1	1	1	1	1	1
80	0	41	26	36	66	9	8	43	39	1.5	69.9943	1	1	0	0	0	0	0	0	0	0	0.390244	0	0	1	0	0	0	28.9352	0	0	4.24658	1	0	0	0	0	0	0	0	0	0	4.24658	1	1	1	1	1	1
89	1	52	34	34	63	8	8	42	39	1.5	96.4148	1	1	0	1	0	1	0	0	0	0	0.307692	0	0	1	0	0	0	24.8889	0	1	0.920548	0	0	0	0	0	0	0	0	0	0	0.920548	0	1	1	1	1	1
56	1	44	29	32	61	9	8	36	23	1.85	63.7707	0	1	0	0	0	0	0	0	0	0	0.363636	0	0	1	0	0	0	29.7339	0	0	3.99178	1	0	0	0	0	0	0	0	0	0	3.99178	1	1	1	1	1	1
79	1	57	50	14	29	6	8	46	33	1.7	84.5306	1	1	1	1	0	1	1	1	0	1	0.280702	0	0	1	1	0	0	22.231	0	1	2.40548	0	1	1	0	0	0	0	0	0	0	2.36164	0	0	1	1	1	1
88	1	49	32	35	64	9	10	37	29	1.48	110.624	0	0	0	1	0	1	0	0	0	0	0.408163	0	0	1	0	0	0	22.2137	0	0	3.07397	1	0	0	0	0	0	0	0	0	0	3.07397	1	1	1	1	1	1
65	1	53.7	36	33	61	7	8	34.3	17.9	1.91	73.7863	1	1	1	1	0	0	0	0	0	0	0.297952	0	0	1	0	0	0	26.6407	0	0	4.33425	1	0	0	0	0	0	0	0	0	0	4.33425	1	1	1	1	1	1
71	1	50	31	31	67	9	9	44	38	1.66	94.9446	0	1	0	0	0	0	0	0	0	0	0.36	0	0	1	0	1	0	23.6244	0	0	4.23836	1	0	0	0	0	0	0	0	0	0	4.23836	1	1	1	1	1	1
76	1	50	33	34	63	11	12	42	33	1.66	132.327	1	1	1	0	0	1	0	0	0	0	0.48	1	1	0	0	0	0	29.3848	0	0	3.8411	1	0	0	0	0	0	0	0	0	0	3.8411	1	1	1	1	1	1
68	0	53	35	34	63	7	6	33	27.6	1.53	75.3801	0	1	0	0	0	0	0	0	0	1	0.226415	0	0	1	0	0	0	24.6711	0	0	4.08493	1	0	0	0	0	0	0	0	0	0	4.08493	1	1	1	1	1	1
79	1	52	34	35	64	7	7	50	46	1.519	80.4552	1	1	1	0	0	0	0	0	0	0	0.269231	0	0	1	0	1	1	24.8805	0	1	0.761644	0	0	0	0	0	0	0	0	0	0	0.761644	0	1	1	1	1	1
76	0	60	23	15	32	7	9	47	47	1.64	113.12	0	1	0	1	0	0	0	0	0	0	0.3	0	1	0	1	1	1	23.533	0	0	3.4137	1	0	0	0	0	0	0	0	0	0	3.4137	1	1	1	1	1	1
83	1	70	56	19	39	7	6	25	11	1.51	126.061	1	1	1	1	0	0	1	0	0	0	0.171429	0	1	0	1	0	0	20.1733	0	0	4.43288	1	0	0	0	0	0	0	0	0	0	4.43288	1	1	1	1	1	1
77	0	36	24	33	64	9	9	31	17	1.51	61.0549	0	0	0	0	0	0	0	0	0	0	0.5	1	0	1	0	0	0	23.4952	0	0	3.89315	1	0	0	0	0	0	0	0	0	0	3.89315	1	1	1	1	1	1
57	1	53	44	17	36	10	11	42	35	1.9	112.253	1	1	1	0	0	1	0	0	0	0	0.415094	0	0	1	1	0	0	22.3152	0	1	3.12603	0	1	1	0	0	0	0	0	0	0	2.5863	0	0	1	1	1	1
75	0	45	30	34	64	8	7	52	42	1.443	72.0004	1	1	1	0	0	0	0	0	0	0	0.311111	0	0	1	0	0	0	22.2364	0	0	4.33425	1	0	0	0	0	0	0	0	0	0	4.33425	1	1	1	1	1	1
63	0	46	30	35	64	8	7	28		1.48	72.8819	0	1	0	1	0	1	0	0	0	0	0.304348	0	0	1	0	0		18.7879	0	0	4.03014	1	0	0	0	0	0	0	0	0	0	4.03014	1	1	1	1	1	1
86	0	49	31	36	65	8	8	50	59.9	1.44	90.6977	0	1	0	0	0	1	0	1	0	1	0.326531	0	0	1	0	1	1	19.0677	0	1	1.76164	0	0	0	0	0	0	0	0	0	0	1.76164	0	1	1	1	1	1
75	0	58	39	33	61	9	8	42	31	1.6	117.917	0	1	1	1	0	0	0	0	0	0	0.275862	0	1	0	0	0	0	24.974	0	0	3.7726	1	0	0	0	0	0	0	0	0	0	3.7726	1	1	1	1	1	1
89	0	37	24	34	64	10	9	47	72	1.117	93.0795	1	1	0	1	1	0	0	0	0	0	0.486486	1	0	1	0	0	1	19.8864	0	0	4.22192	1	1	1	0	0	0	0	0	0	0	0.542466	0	0	1	1	1	1
83	1	57	38	33	61	9	8	35	16	1.64	111.626	1	1	1	0	0	0	0	0	0	1	0.280702	0	0	1	0	0	0	23.533	0	1	0.542466	0	0	0	0	0	0	0	0	0	0	0.542466	0	1	1	1	1	1
78	1	43	28	35	65	8	7	34	24	1.53	62.8653	1	1	1	1	0	0	1	0	0	0	0.325581	0	0	1	0	0	0	20.3125	0	0	4.23836	1	0	0	0	0	0	0	0	0	0	4.23836	1	1	1	1	1	1
72	1	48.7	33.7	30.8	58.3	8	8	31.6		1.58	81.799	1	0	1	1	0	0	1	0	0	0	0.328542	0	0	1	0	0		23.2335	0	0	0.958904	1	0	0	0	0	0	0	0	0	0	0.958904	1	1	1	1	1	1
81	1	53	38	29	56	11	10	43		1.58	134.988	0	1	0	1	0	1	0	0	0	0	0.377358	0	1	0	0	0		22.5466	0	1	1.17534	0	1	1	0	0	0	0	0	0	0	0.20274	0	0	1	1	1	1
65	1	49	35	29	55	6	8	35	15	1.7	64.7975	0	1	1	1	0	0	1	0	0	0	0.326531	0	0	1	0	0	0	24.4646	0	0	3.97808	1	0	0	0	0	0	0	0	0	0	3.97808	1	1	1	1	1	1
66	1	50	37	24	48	8	8	40	28	1.73	78.1487	1	1	1	1	0	0	1	0	0	0	0.32	0	0	1	1	0	0	34.3351	1	0	4.07397	1	0	0	0	0	0	0	0	0	0	4.07397	1	1	1	1	1	1
90	0	36	33	39	70	16	6	28	19	1.15	107.405	0	1	1	1	0	0	0	0	0	0	0.333333	0	1	0	0	0	0	17.5974	0	0	0	1	0	0	0	0	0	0	0	0	0	0	1	1	1	1	1	1
77	1	46	31	32	60	9	10	34	19	1.47	100.344	1	1	1	0	0	1	0	0	0	0	0.434783	1	0	1	0	0	0	20.5457	0	0	4.08767	1	0	0	0	0	0	0	0	0	0	4.08767	1	1	1	1	1	1
45	0	52	31	40	70	7	7	34	23	1.48	82.5753	0	0	0	0	0	1	0	0	0	0	0.269231	0	0	1	0	0	0	19.2608	0	0	4.22192	1	0	0	0	0	0	0	0	0	0	4.22192	1	1	1	1	1	1
75	1	46	29	35	65	9	7	36	17.1	1.86	63.0677	0	1	0	0	0	0	0	0	0	0	0.304348	0	0	1	0	0	0	26.2596	0	0	4.31781	1	0	0	0	0	0	0	0	0	0	4.31781	1	1	1	1	1	1
53	0	43	28	34	64	8	8	40	21	1.62	64.6457	0	1	0	1	0	1	0	0	0	0	0.372093	0	0	1	0	0	0	27.7671	0	0	0.4	1	0	0	0	0	0	0	0	0	0	0.4	1	1	1	1	1	1
64	1	38	25	33	62	7	7	25	16	1.55	46.0213	0	1	0	0	0	0	0	0	0	0	0.368421	0	0	1	0	0	0	19.3337	0	0	4.2	1	7	0	0	0	0	0	0	1	0	2.28767	0	1	1	1	1	1
75	0	50	32	36	65	10	9	26	18	1.42	119.239	0	1	0	0	0	0	0	0	0	1	0.36	0	1	0	0	0	0	20.1795	0	0	4.05753	1	0	0	0	0	0	0	0	0	0	4.05753	1	1	1	1	1	1
81	0	57	43	26	50	8	8	40	36	1.39	122.002	0	1	1	0	0	0	0	0	0	0	0.280702	0	1	0	0	0	0	19.2234	0	0	1.13151	1	0	0	0	0	0	0	0	0	0	1.13151	1	1	1	1	1	1
69	0	66.9	61.2	8.52	18.6	4.1	10	39	31	1.46	132.222	0	1	0	0	0	0	0	0	0	0	0.298954	0	1	0	1	0	0	21.9261	0	0	4.43014	1	1	1	0	0	0	0	0	0	0	3.0411	0	0	1	1	1	1
91	0	43	30	30	57	7	6	49	66	1.1	72.6939	0	0	0	1	0	0	0	1	0	0	0.27907	0	0	1	0	0	1	18.5426	0	1	1.24932	0	0	0	0	0	0	0	0	0	0	1.24932	0	1	1	1	1	1
69	1	44	30	33	62	10	10	37	25	1.54	95.6048	1	1	1	1	0	1	0	0	0	0	0.454545	1	0	1	0	0	0	21.6311	0	0	4.09041	1	0	0	0	0	0	0	0	0	0	4.09041	1	1	1	1	1	1
83	1	43	31	30	56	12	12	41	27	1.81	101.705	1	1	1	0	0	0	0	0	0	0	0.55814	1	0	1	0	1	0	27.1809	0	1	0.720548	0	8	0	0	0	0	0	0	0	1	0.216438	0	1	1	1	1	1
77	1	47	31	34	63	9	9	33	14	1.76	80.7431	1	1	1	1	0	0	0	0	0	0	0.382979	0	0	1	0	0	0	24.3824	0	0	4.05479	1	0	0	0	0	0	0	0	0	0	4.05479	1	1	1	1	1	1
71	1	42	28	33	62	8	8	27		1.57	64.1354	0	0	0	0	0	0	0	0	0	0	0.380952	0	0	1	0	0		19.4674	0	0	4.08493	1	0	0	0	0	0	0	0	0	0	4.08493	1	1	1	1	1	1
72	1	48	32	34	63	9	9	34	23	1.69	87.0916	1	1	0	0	0	1	0	0	0	0	0.375	0	0	1	0	0	0	25.7812	0	0	3.7589	1	0	0	0	0	0	0	0	0	0	3.7589	1	1	1	1	1	1
76	1	55	38	32	59	8	9	37		1.66	103.686	1	1	0	0	0	1	0	0	0	0	0.327273	0	0	1	0	0		24.266	0	0	4.29041	1	0	0	0	0	0	0	0	0	0	4.29041	1	1	1	1	1	1
50	1	52	36	30	57	7	9	33	19.1	1.81	79.9018	1	1	1	1	0	1	0	0	0	0	0.346154	0	0	1	0	0	0	23.597	0	1	4.29041	0	1	1	0	0	0	0	0	0	0	2.91507	0	0	1	1	1	1
65	1	46	31	32	60	12	11	39	20	2.03	94.7471	1	1	1	0	0	0	0	0	0	0	0.478261	1	0	1	0	1	0	26.8274	0	0	3.92877	1	0	0	0	0	0	0	0	0	0	3.92877	1	1	1	1	1	1
50	1	49	33	34	63	7	7	34	20	1.84	59.8672	0	0	0	1	0	0	0	0	0	0	0.285714	0	0	1	0	0	0	23.9995	0	0	2.28219	1	0	0	0	0	0	0	0	0	0	2.28219	1	1	1	1	1	1
69	1	51	38	26	51	7	7	34		1.59	74.2912	0	1	0	1	0	0	0	0	0	0	0.27451	0	0	1	0	0		22.4609	0	0	0.794521	1	2	0	1	0	0	0	0	0	0	0.183562	0	1	0	1	1	1
78	0	43	29	34	63	8	9	36.5	22	1.71	66.411	1	1	1	1	0	0	0	0	0	0	0.418605	0	0	1	0	0	0	27.6398	0	0	4	1	7	0	0	0	0	0	0	1	0	0.271233	0	1	1	1	1	1
76	1	51	32	36	66	8	8	39	31	1.56	89.6601	0	1	0	0	0	0	0	0	0	0	0.313725	0	0	1	0	0	0	21.2891	0	0	3.72055	1	0	0	0	0	0	0	0	0	0	3.72055	1	1	1	1	1	1
68	1	52	36	30	57	12	12	39	23	1.77	140.25	1	1	0	0	0	1	0	0	0	0	0.461538	1	1	0	0	0	0	25.7117	0	0	4.08219	1	0	0	0	0	0	0	0	0	0	4.08219	1	1	1	1	1	1
70	0	48	31	36	66	5	6	29	14	1.34	58.8533	0	1	0	0	0	0	0	0	0	0	0.25	0	0	1	0	0	0	20.9233	0	0	3.8	1	0	0	0	0	0	0	0	0	0	3.8	1	1	1	1	1	1
83	0	45	29	35	65	5	5	33	16	1.21	51.7426	1	1	1	0	0	0	0	0	0	0	0.222222	0	0	1	0	0	0	19.8469	0	0	3.56712	1	0	0	0	0	0	0	0	0	0	3.56712	1	1	1	1	1	1
71	1	37	25	33	63	6	7	24	11	1.375	44.9871	1	0	1	1	0	0	0	0	0	0	0.378378	0	0	1	0	0	0	14.5003	0	1	3.64384	0	0	0	0	0	0	0	0	0	0	3.64384	0	1	1	1	1	1
73	0	44	28	37	67	8	8	42	35	1.6	68.0247	1	1	0	0	0	1	0	0	0	0	0.363636	0	0	1	0	0	0	31.0056	1	0	3.35616	1	4	0	0	0	1	0	0	0	0	0.243836	0	1	1	1	0	0
52	1	50	32	36	66	8	7	35	11	1.89	65.867	1	1	0	0	0	1	0	0	0	0	0.28	0	0	1	0	0	0	23.5666	0	0	3.93699	1	0	0	0	0	0	0	0	0	0	3.93699	1	1	1	1	1	1
67	0	38	24	37	67	6	6	27	14	1.28	45.5837	0	0	0	0	0	1	0	0	0	0	0.315789	0	0	1	0	0	0	18.7725	0	0	3.77534	1	0	0	0	0	0	0	0	0	0	3.77534	1	1	1	1	1	1
60	1	49	30	38	68	10	10	45	31	1.86	94.3205	1	1	0	0	0	1	0	0	0	0	0.408163	0	0	1	0	0	0	34.049	1	1	3.07397	0	0	0	0	0	0	0	0	0	0	3.07397	0	1	1	1	1	1
71	1	48	34	30	57	9	8	30	13	1.593	85.6724	0	0	0	1	0	0	0	0	0	0	0.333333	0	0	1	0	0	0	18.3467	0	0	0.268493	1	0	0	0	0	0	0	0	0	0	0.268493	1	1	1	1	1	1
82	1	48	33	32	58	8	8	43	31	1.771	71.1981	0	0	0	1	0	0	0	0	0	0	0.333333	0	0	1	0	1	0	25.4105	0	0	3.86027	1	0	0	0	0	0	0	0	0	0	3.86027	1	1	1	1	1	1
80	1	58	40	31	57	11	10	47	30	1.97	125.825	1	1	1	1	0	0	0	0	0	0	0.344828	0	1	0	0	0	0	30.111	1	0	3.61918	1	0	0	0	0	0	0	0	0	0	3.61918	1	1	1	1	1	1
85	1	45	30	33	62	8	9	38	19	1.42	86.2489	1	1	1	0	0	1	0	0	0	0	0.4	0	0	1	0	0	0	18.026	0	0	1.49863	1	8	0	0	0	0	0	0	0	1	0.758904	0	1	1	1	1	1
79	1	40	25	39	70	7	8	32	14	1.45	58.7425	1	1	1	1	0	0	1	0	0	0	0.4	0	0	1	0	0	0	20.3954	0	0	3.94247	1	0	0	0	0	0	0	0	0	0	3.94247	1	1	1	1	1	1
79	1	63	52	17	35	8	8	41	23	1.57	128.771	0	1	0	0	0	0	0	0	0	0	0.253968	0	1	0	1	0	0	22.151	0	0	3.60548	1	1	1	0	0	0	0	0	0	0	2.52329	0	0	1	1	1	1
81	0	44	27	39	69	8	8	37	31	1.25	87.0716	1	1	0	1	0	0	0	0	0	0	0.363636	0	0	1	0	0	0	22.3773	0	0	4.32329	1	0	0	0	0	0	0	0	0	0	4.32329	1	1	1	1	1	1
82	1	37	24	35	65	11	11	32	18	1.435	89.7092	1	1	1	1	1	1	0	0	0	0	0.594595	1	0	1	0	0	0	17.5781	0	0	0.479452	1	0	0	0	0	0	0	0	0	0	0.479452	1	1	1	1	1	1
72	0	41	27	33	62	10	8	33	15	1.53	74.205	0	0	0	0	0	0	0	0	0	0	0.390244	0	0	1	0	0	0	30.8084	1	0	2.06301	1	0	0	0	0	0	0	0	0	0	2.06301	1	1	1	1	1	1
71	0	45	35	34	47	6	8	39	31	1.36	69.897	1	1	0	1	0	0	1	0	0	0	0.355556	0	0	1	1	0	0	21.2874	0	0	3.98904	1	0	0	0	0	0	0	0	0	0	3.98904	1	1	1	1	1	1
79	1	60	45.9	23.7	46.5	9	9.6	37.7	21.4	1.64	136.767	1	1	1	1	0	0	0	0	0	1	0.32	0	1	0	1	0	0	22.5827	0	0	4.01918	1	0	0	0	0	0	0	0	0	0	4.01918	1	1	1	1	1	1
81	0	48	30	39	66	7	6	37	20	1.63	59.4087	0	0	0	1	0	0	0	0	0	0	0.25	0	0	1	0	0	0	29.2092	0	0	4.12329	1	0	0	0	0	0	0	0	0	0	4.12329	1	1	1	1	1	1
70	1	44	29	35	64	8	7	29	10	1.79	55.8675	1	0	1	0	0	0	0	0	0	0	0.318182	0	0	1	0	0	0	21.2245	0	0	4.2	1	0	0	0	0	0	0	0	0	0	4.2	1	1	1	1	1	1
82	0	44	34	22	45	8	7	37		1.127	88.7337	0	1	1	1	0	0	1	0	0	0	0.318182	0	0	1	1	0		18.8771	0	0	0.145205	1	0	0	0	0	0	0	0	0	0	0.145205	1	1	1	1	1	1
87	0	39	25	35	65	6	6	30	18	1.32	46.2218	0	1	1	0	0	0	0	0	0	0	0.307692	0	0	1	0	0	0	20.9275	0	0	3.5589	1	0	0	0	0	0	0	0	0	0	3.5589	1	1	1	1	1	1
82	1	35	25	31	59	7	6	19	5	1.29	43.6753	1	0	0	0	0	0	0	0	0	0	0.342857	0	0	1	0	0	0	15.4006	0	1	0.643836	0	0	0	0	0	0	0	0	0	0	0.643836	0	1	1	1	1	1
66	1	40.2	25.9	35.6	65.5	6	7	29.2	14.7	1.59	44.7944	1	1	1	1	0	0	0	0	0	0	0.348259	0	0	1	0	0	0	19.8347	0	0	4.27671	1	0	0	0	0	0	0	0	0	0	4.27671	1	1	1	1	1	1
76	1	47	30	37	68	8	8	31	15	1.56	77.9865	0	0	0	1	0	0	0	0	0	0	0.340426	0	0	1	0	0	0	20.8325	0	0	2.28219	1	0	0	0	0	0	0	0	0	0	2.28219	1	1	1	1	1	1
60	1	48	34	29	56	8	9	36	15	2.04	66.9	0	1	1	1	0	0	1	0	0	0	0.375	0	0	1	0	0	0	27.143	0	0	2.87123	1	0	0	0	0	0	0	0	0	0	2.87123	1	1	1	1	1	1
33	1	54.7	37.6	31.3	58.6	8	7.5	49	33	1.97	76.984	0	0	0	0	0	0	0	0	0	0	0.274223	0	0	1	0	0	0	27.7323	0	0	4.00822	1	0	0	0	0	0	0	0	0	0	4.00822	1	1	1	1	1	1
77	0	64	54	16	33	7	7	45	49	1.36	129.944	1	1	1	1	0	1	1	0	0	0	0.21875	0	1	0	1	0	1	21.7618	0	1	2.0274	0	1	1	0	0	0	0	0	0	0	0.0493151	0	0	1	1	1	1
75	0	51	31	38	68	7	6	67	122	1.49	72.3079	1	1	0	0	0	0	0	0	1	0	0.235294	0	0	1	0	1	1	19.1406	0	0	4.35342	1	0	0	0	0	0	0	0	0	0	4.35342	1	1	1	1	1	1
79	0	47	32	32	61	8	7	38		1.38	81.0933	1	1	1	0	0	1	0	0	0	0	0.297872	0	0	1	0	1		21.1702	0	0	3.91233	1	0	0	0	0	0	0	0	0	0	3.91233	1	1	1	1	1	1
71	0	61	50	18	37	8	9	59	128	1.36	151.456	0	1	0	1	0	0	0	1	0	0	0.295082	0	1	0	1	1	1	19.4771	0	0	4.17808	1	0	0	0	0	0	0	0	0	0	4.17808	1	1	1	1	1	1
69	1	47	31	34	63	9	9	31	29	1.95	72.8758	1	0	1	0	0	0	0	0	0	0	0.382979	0	0	1	0	0	0			0	3.92329	1	0	0	0	0	0	0	0	0	0	3.92329	1	1	1	1	1	1
79	1	47	32	32	60	10	8	34	20	1.58	89.9417	0	0	1	0	0	0	0	0	0	0	0.340426	0	0	1	0	0	0	22.5466	0	0	3.59452	1	0	0	0	0	0	0	0	0	0	3.59452	1	1	1	1	1	1
75	1	57	43	25	49	8	9	43	41	1.41	129.834	1	1	1	1	0	1	1	1	0	0	0.315789	0	1	0	1	0	0	21.0517	0	0	3.72055	1	0	0	0	0	0	0	0	0	0	3.72055	1	1	1	1	1	1
85	0	38	24	35	65	7	6	41	35	1.44	44.9394	1	1	1	0	0	0	0	1	0	0	0.315789	0	0	1	0	1	0	18.5108	0	1	2.03562	0	0	0	0	0	0	0	0	0	0	2.03562	0	1	1	1	1	1
65	1	60	38	37	67	10	10	34		1.71	144.019	1	1	0	0	0	0	0	0	0	1	0.333333	0	1	0	0	0		22.5896	0	0	4.07397	1	0	0	0	0	0	0	0	0	0	4.07397	1	1	1	1	1	1
88	1	48	30	37	67	8	8	33	18	1.63	77.357	0	1	0	0	0	0	0	0	0	0	0.333333	0	0	1	0	0	0	24.8358	0	0	3.53151	1	0	0	0	0	0	0	0	0	0	3.53151	1	1	1	1	1	1
79	1	45	26	36	66	7	7	37	28	1.73	54.9479	1	0	1	1	0	0	0	0	0	0	0.311111	0	0	1	0	0	0	24.9108	0	0	0.652055	1	0	0	0	0	0	0	0	0	0	0.652055	1	1	1	1	1	1
80	1	64	46	27	52	9.1	7.9	43	31	1.72	130.265	0	1	0	1	0	0	1	0	0	0	0.246875	0	1	0	0	0	0	26.2336	0	0	4.4137	1	0	0	0	0	0	0	0	0	0	4.4137	1	1	1	1	1	1
81	0	55.4	36.7	33.8	62	8	8	32.4	21	1.15	140.328	0	0	0	0	0	0	0	0	0	1	0.288809	0	1	0	0	0	0	16.3658	0	0	0.0273973	1	0	0	0	0	0	0	0	0	0	0.0273973	1	1	1	1	1	1
65	1	41	27	34	64	9	9	27	9	1.6	70.9585	0	1	1	1	0	0	1	0	0	0	0.439024	1	0	1	0	0	0	21.0772	0	0	4.23562	1	0	0	0	0	0	0	0	0	0	4.23562	1	1	1	1	1	1
78	1	51	41	19	39	11	7	31	13	1.53	106.506	0	1	0	0	0	0	0	0	0	1	0.27451	0	0	1	1	0	0	18.3655	0	0	3.10411	1	0	0	0	0	0	0	0	0	0	3.10411	1	1	1	1	1	1
54	0	44	28	37	67	6	6	29	19	1.4	53.7429	0	0	0	0	0	0	0	0	0	0	0.272727	0	0	1	0	0	0	18.5224	0	0	0.682192	1	0	0	0	0	0	0	0	0	0	0.682192	1	1	1	1	1	1
64	0	39	26	35	65	7	7	29	15	1.4	53.2235	0	1	0	0	0	0	0	0	0	0	0.358974	0	0	1	0	0	0	18.7305	0	0	0.0191781	1	0	0	0	0	0	0	0	0	0	0.0191781	1	1	1	1	1	1
78	0	45	29	36	66	8	8	36	22	1.48	76.3735	0	0	0	1	0	0	0	0	0	0	0.355556	0	0	1	0	0	0	24.4378	0	0	2.23288	1	0	0	0	0	0	0	0	0	0	2.23288	1	1	1	1	1	1
76	1	50.7	32	36.9	66.4	9	9	38	23	1.73	93.2607	0	1	1	0	0	0	0	0	0	0	0.35503	0	0	1	0	0	0	21.6716	0	0	4.28493	1	0	0	0	0	0	0	0	0	0	4.28493	1	1	1	1	1	1
45	0	47	32	32	61	9	8	33	15	1.65	79.8325	0	0	0	0	0	0	0	0	0	0	0.340426	0	0	1	0	0	0	28.6215	0	0	0	1	0	0	0	0	0	0	0	0	0	0	1	1	1	1	1	1
76	0	44	28	37	67	7	8	43	24	1.42	70.4245	1	1	1	1	0	1	0	0	0	0	0.363636	0	0	1	0	0	0	24.7325	0	0	4.15616	1	0	0	0	0	0	0	0	0	0	4.15616	1	1	1	1	1	1
85	0	48	32	32	60	8	8	45	45	1.3	96.9937	1	1	1	0	0	1	0	0	0	0	0.333333	0	1	0	0	1	1	18.718	0	0	4.09863	1	0	0	0	0	0	0	0	0	0	4.09863	1	1	1	1	1	1
41	0	51	32	37	66	6	8	36	18	1.41	83.7752	1	0	0	0	0	0	0	0	0	0	0.313725	0	0	1	0	0	0	21.3333	0	0	1.31233	1	0	0	0	0	0	0	0	0	0	1.31233	1	1	1	1	1	1
81	1	43	28	35	65	8	8	37	20	1.52	68.8988	0	1	0	0	0	0	0	0	0	0	0.372093	0	0	1	0	0	0	23.1911	0	0	3.62192	1	0	0	0	0	0	0	0	0	0	3.62192	1	1	1	1	1	1
63	1	59	42	29	55	9	9	42	28	1.91	109.404	1	1	1	1	0	1	1	0	0	0	0.305085	0	0	1	0	0	0	32.7694	1	0	4.35068	1	0	0	0	0	0	0	0	0	0	4.35068	1	1	1	1	1	1
83	1	41	27	33	63	8	8	31	17	1.79	54.0441	0	0	0	0	0	0	0	0	0	0	0.390244	0	0	1	0	0	0	22.913	0	0	3.67397	1	0	0	0	0	0	0	0	0	0	3.67397	1	1	1	1	1	1
78	0	42	28	33	62	8	9	34	18	1.44	75.8574	1	0	1	0	0	0	0	0	0	0	0.428571	1	0	1	0	0	0	19.313	0	0	4.04658	1	0	0	0	0	0	0	0	0	0	4.04658	1	1	1	1	1	1
69	0	54	35	34	63	7	8	52	37	1.55	91.8129	1	1	1	1	0	1	0	1	0	0	0.296296	0	0	1	0	1	0	27.4762	0	0	4.32055	1	7	0	0	0	0	0	0	1	0	1.78356	0	1	1	1	1	1
77	1	42	33	22	45	7	6	49	50.7	1.5	51.1889	1	1	1	1	0	0	1	0	0	0	0.285714	0	0	1	1	1	1	19.5312	0	1	2.19726	0	0	0	0	0	0	0	0	0	0	2.19726	0	1	1	1	1	1
84	1	42	28	35	64	7	7	40	39	1.48	57.0756	0	0	0	1	0	0	0	0	0	0	0.333333	0	0	1	0	1	0	21.9261	0	0	3.85753	1	0	0	0	0	0	0	0	0	0	3.85753	1	1	1	1	1	1
68	0	42	29	30	58	7	6	35	25	1.48	51.8807	1	1	1	1	0	0	1	0	0	0	0.285714	0	0	1	0	0	0	21.9261	0	0	4.38356	1	4	0	0	0	1	0	0	0	0	1.41096	0	1	1	1	0	0
58	1	68	59	14	29	7	6	33	18	1.7	106.207	0	0	0	1	0	0	1	0	0	0	0.176471	0	0	1	1	0	0	22.8625	0	1	2.06301	0	3	0	0	1	0	0	0	0	0	1.39178	0	1	1	0	1	1
86	1	45	28	38	68	9	9	31	12	1.66	79.6528	0	0	0	1	0	0	0	0	0	0	0.4	0	0	1	0	0	0	19.7232	0	0	0.49863	1	0	0	0	0	0	0	0	0	0	0.49863	1	1	1	1	1	1
74	1	45	33	25	50	8	8	30		1.74	64.9614	0	1	1	1	0	0	0	0	0	0	0.355556	0	0	1	0	0		23.03	0	0	4.37534	1	0	0	0	0	0	0	0	0	0	4.37534	1	1	1	1	1	1
62	1	47.4	29.6	37.6	67.5	9	7	34.6	20.8	1.73	71.3425	0	1	1	0	0	0	0	0	0	0	0.295359	0	0	1	0	0	0	12.6252	0	0	0.80274	1	0	0	0	0	0	0	0	0	0	0.80274	1	1	1	1	1	1
93	0	45	30	33	62	9	8	29	13	1.43	85.6458	0	1	0	0	0	0	0	0	0	0	0.355556	0	0	1	0	0	0	22.2222	0	0	0.0410959	1	0	0	0	0	0	0	0	0	0	0.0410959	1	1	1	1	1	1
80	1	55	41	26	51	8	8	40	37	1.66	95.9991	1	1	1	1	0	0	1	1	0	1	0.290909	0	0	1	0	1	0	24.6094	0	0	0.536986	1	0	0	0	0	0	0	0	0	0	0.536986	1	1	1	1	1	1
69	1	48	32	34	62	8	9	40	31	1.81	75.4011	1	1	1	0	0	0	0	0	0	0	0.375	0	0	1	0	0	0	24.2215	0	0	3.76986	1	0	0	0	0	0	0	0	0	0	3.76986	1	1	1	1	1	1
82	0	47	28	41	72	9	8	39	31	1.4	94.0883	0	1	0	1	1	0	0	0	0	0	0.340426	0	0	1	0	0	0	23.7812	0	0	2.3589	1	0	0	0	0	0	0	0	0	0	2.3589	1	1	1	1	1	1
49	0	40	25	37	67	7	7	27	13	1.41	55.1508	0	0	0	0	0	0	0	0	0	0	0.35	0	0	1	0	0	0	21.3333	0	0	3.27945	1	0	0	0	0	0	0	0	0	0	3.27945	1	1	1	1	1	1
80	0	39	26	34	63	9	9	33	19	1.49	70.2871	0	1	1	1	0	0	0	0	0	0	0.461538	1	0	1	0	0	0	27.5862	0	0	3	1	0	0	0	0	0	0	0	0	0	3	1	1	1	1	1	1
77	0	39	26	33	61	8	8	29	16	1.38	64.5443	0	1	1	1	0	0	0	0	0	0	0.410256	0	0	1	0	0	0	21.603	0	0	1.16986	1	0	0	0	0	0	0	0	0	0	1.16986	1	1	1	1	1	1
73	1	43	27	36	66	8	7	33	16	1.66	57.9421	1	0	0	0	0	0	0	0	0	0	0.325581	0	0	1	0	0	0	20.3074	0	0	4.36438	1	0	0	0	0	0	0	0	0	0	4.36438	1	1	1	1	1	1
75	0	42	26	39	70	7	8	50	63	1.49	62.0402	0	1	1	1	1	0	0	0	1	1	0.380952	0	0	1	0	1	1	24.4444	0	0	3.94795	1	0	0	0	0	0	0	0	0	0	3.94795	1	1	1	1	1	1
83	0	46	31	32	60	8	9	37	27	1.43	88.8505	1	1	1	0	0	0	0	0	0	0	0.391304	0	0	1	0	0	0	21.4903	0	0	3.54795	1	0	0	0	0	0	0	0	0	0	3.54795	1	1	1	1	1	1
47	1	59	51	13	27	8	9	46	26	2.14	90.8193	1	1	1	1	0	0	0	0	0	0	0.305085	0	0	1	1	0	0	32.3265	1	0	3.57534	1	1	1	0	0	0	0	0	0	0	1.43014	0	0	1	1	1	1
87	0	39	28	30	58	12	10	47	54	1.42	98.2362	1	0	1	1	0	0	0	0	0	0	0.512821	1	1	0	0	0	1	22.5827	0	0	3.37534	1	0	0	0	0	0	0	0	0	0	3.37534	1	1	1	1	1	1
98	1	29	21	28	56	5	5	29		1.474	19.7167	1	1	1	0	0	0	0	0	0	0	0.344828	0	0	1	0	0		18.7109	0	0	0.0273973	1	0	0	0	0	0	0	0	0	0	0.0273973	1	1	1	1	1	1
79	0	46	28	39	69	8	8	38	30	1.43	82.0321	1	1	0	0	0	0	0	0	0	0	0.347826	0	0	1	0	0	0	20.5049	0	0	4.42466	1	1	1	0	0	0	0	0	0	0	2.29863	0	0	1	1	1	1
100	0	34	26	34	49	5.3	6.2	35		1.015	44.9961	0	1	0	1	0	0	1	0	0	0	0.364706	0	0	1	1	0		15.2057	0	0	0.224658	1	7	0	0	0	0	0	0	1	0	0.224658	0	1	1	1	1	1
63	0	45	30	34	62	10	9	40	28	1.81	78.6124	1	1	1	1	0	1	0	0	0	0	0.4	0	0	1	0	0	0	31.2488	1	0	3.88219	1	0	0	0	0	0	0	0	0	0	3.88219	1	1	1	1	1	1
73	0	43	28	34	64	10	9	42	26	1.36	97.1615	0	0	0	0	0	0	0	0	0	0	0.418605	0	1	0	0	0	0	20.7725	0	0	3.51507	1	0	0	0	0	0	0	0	0	0	3.51507	1	1	1	1	1	1
83	0	37	25	33	62	9	8	32	19.6	1.49	59.6425	0	0	0	0	0	0	0	0	0	0	0.432432	1	0	1	0	0	0	22.6409	0	0	4.21096	1	0	0	0	0	0	0	0	0	0	4.21096	1	1	1	1	1	1
73	0	49	32	34	63	10	9	38	27	1.56	104.951	0	0	0	1	0	0	0	0	0	0	0.367347	0	1	0	0	0	0	21.7555	0	0	0.115068	1	0	0	0	0	0	0	0	0	0	0.115068	1	1	1	1	1	1
84	0	40	24	39	70	6	5	26	21	1.2	47.5985	1	1	0	0	0	0	0	0	0	0	0.25	0	0	1	0	0	0	17.8536	0	0	4.3589	1	0	0	0	0	0	0	0	0	0	4.3589	1	1	1	1	1	1
86	1	44	27	38	68	7	8	31	27	1.38	72.4658	0	1	0	0	0	0	0	0	0	0	0.363636	0	0	1	0	0	0	22.5694	0	0	3.45753	1	7	0	0	0	0	0	0	1	0	3.35068	0	1	1	1	1	1
19	1	58	39	32	60	6	8	38	18	1.77	83.7343	0	0	0	0	0	0	0	0	0	0	0.275862	0	0	1	0	0	0	18.5185	0	0	0.709589	1	0	0	0	0	0	0	0	0	0	0.709589	1	1	1	1	1	1
78	1	47	31	34	63	10	9	30		1.702	89.7864	1	1	1	1	0	0	1	0	0	0	0.382979	0	0	1	0	0		23.5861	0	0	4.4411	1	8	0	0	0	0	0	0	0	1	2.20822	0	1	1	1	1	1
85	0	40	26	35	65	7	7	30	20	1.22	63.7399	0	1	0	0	0	0	0	0	0	0	0.35	0	0	1	0	0	0	17.1225	0	0	3.89315	1	0	0	0	0	0	0	0	0	0	3.89315	1	1	1	1	1	1
77	1	42	27	36	66	7	8	30	18	1.85	49.9675	0	1	0	0	0	0	0	0	0	0	0.380952	0	0	1	0	1	0	25.9095	0	0	3.87397	1	0	0	0	0	0	0	0	0	0	3.87397	1	1	1	1	1	1
72	1	43	28	37	67	8	8	29	11	1.66	63.088	1	1	0	0	0	0	0	0	0	0	0.372093	0	0	1	0	0	0	22.0386	0	0	4.00822	1	0	0	0	0	0	0	0	0	0	4.00822	1	1	1	1	1	1
70	0	40	27	33	62	10	10	32	20	1.38	91.641	0	1	1	1	1	0	0	0	0	0	0.5	1	0	1	0	0	0	24.4511	0	0	4.01644	1	0	0	0	0	0	0	0	0	0	4.01644	1	1	1	1	1	1
80	0	43	27	37	67	6	7	35		1.26	63.4629	0	1	0	0	0	0	0	0	0	0	0.325581	0	0	1	0	0		20.5389	0	1	2.32329	0	0	0	0	0	0	0	0	0	0	2.32329	0	1	1	1	1	1
79	1	45	31	32	60	8	7	30	20	1.63	63.7402	0	1	1	1	0	0	0	0	0	0	0.311111	0	0	1	0	0	0	23.1473	0	1	2.47671	0	0	0	0	0	0	0	0	0	0	2.47671	0	1	1	1	1	1
50	1	47	32	32	61	8	8	39	39	1.52	80.0388	0	1	0	0	0	0	0	1	0	1	0.340426	0	0	1	0	1	0	18.8189	0	0	3.99726	1	0	0	0	0	0	0	0	0	0	3.99726	1	1	1	1	1	1
66	0	37	24	36	67	5	6	21	11	1.07	46.6073	0	0	0	0	0	0	0	0	0	0	0.324324	0	0	1	0	0	0	10.1198	0	1	0.030137	0	0	0	0	0	0	0	0	0	0	0.030137	0	1	1	1	1	1
81	1	50	34	32	60	9	9	48		1.657	95.1165	1	1	0	1	0	1	1	0	0	0	0.36	0	0	1	0	0		19.6886	0	0	0.493151	1	0	0	0	0	0	0	0	0	0	0.493151	1	1	1	1	1	1
67	0	65	57	11	24	7	7	47	46.8	1.4	129.801	1	1	1	1	0	1	0	0	0	0	0.215385	0	1	0	1	0	1	26.635	0	1	1.18356	0	1	1	0	0	0	0	0	0	0	0.443836	0	0	1	1	1	1
63	1	45	29	36	65	7	7	36	18	1.6	59.4125	0	0	0	1	0	0	1	0	0	0	0.311111	0	0	1	0	0	0	23.3377	0	0	3.61918	1	0	0	0	0	0	0	0	0	0	3.61918	1	1	1	1	1	1
85	1	47	40	15	33	8	7	40	49	1.44	77.7144	1	1	0	1	0	0	0	0	0	0	0.297872	0	0	1	1	1	1	14.8456	0	1	0.175342	0	0	0	0	0	0	0	0	0	0	0.175342	0	1	1	1	1	1
76	0	53	37	31	58	9	9	50	62	1.47	118.311	0	1	1	1	0	0	0	0	0	0	0.339623	0	1	0	0	1	1	24.653	0	0	4.39178	1	1	1	0	0	0	0	0	0	0	2.6274	0	0	1	1	1	1
76	1	49	34	29	56	8	9	38	32	1.75	80.7505	0	1	0	1	0	1	0	0	0	0	0.367347	0	0	1	0	1	0	22.7583	0	1	2.16438	0	0	0	0	0	0	0	0	0	0	2.16438	0	1	1	1	1	1
81	1	35	22	37	68	7	7	34	18	1.71	36.3816	1	1	1	0	1	0	0	0	0	0	0.4	0	0	1	0	0	0	25.8478	0	0	3.67123	1	0	0	0	0	0	0	0	0	0	3.67123	1	1	1	1	1	1
82	1	46	30	36	66	7	9	39	25	1.66	70.6662	1	1	0	0	0	0	0	0	0	0	0.391304	0	0	1	0	1	0	22.9591	0	0	4.25753	1	0	0	0	0	0	0	0	0	0	4.25753	1	1	1	1	1	1
66	1	48	31	35	65	9	8			1.81	75.4011	0	1	0	1	0	0	0	0	0	0	0.333333	0	0	1	0	0		24.8591	0	0	4.04658	1	0	0	0	0	0	0	0	0	0	4.04658	1	1	1	1	1	1
72	1	50	33	34	62	8	8	34	18	1.69	79.9984	0	0	0	0	0	0	0	0	0	0	0.32	0	0	1	0	0	0	20.7612	0	0	3.62466	1	0	0	0	0	0	0	0	0	0	3.62466	1	1	1	1	1	1
57	1	55	44	19	38	7	7	41	33	1.49	90.5343	1	1	1	1	0	0	0	0	0	0	0.254545	0	0	1	1	1	0	16.494	0	0	3.58904	1	0	0	0	0	0	0	0	0	0	3.58904	1	1	1	1	1	1
64	1	57	38	33	60	9	9	29	19	1.67	117.916	1	0	0	0	0	0	0	0	0	0	0.315789	0	1	0	0	0	0	19.1996	0	0	4.40548	1	0	0	0	0	0	0	0	0	0	4.40548	1	1	1	1	1	1
73	1	45	30	32	61	8	8	33	15	1.68	67.2814	0	0	0	0	0	0	0	0	0	0	0.355556	0	0	1	0	0	0	24.3865	0	0	3.4	1	0	0	0	0	0	0	0	0	0	3.4	1	1	1	1	1	1
68	1	51	34.2	32.9	61.1	7	6	18.1		1.515	71.1147	0	1	0	1	0	0	0	0	0	0	0.235294	0	0	1	0	0		15.4357	0	1	0.378082	0	0	0	0	0	0	0	0	0	0	0.378082	0	1	1	1	1	1
78	1	47	34	28	54	9	9	45	32	1.87	75.9935	1	1	1	1	0	0	0	0	0	0	0.382979	0	0	1	0	1	0	27.2817	0	0	3.84384	1	1	1	0	0	0	0	0	0	0	0.668493	0	0	1	1	1	1
56	0	40	26	34	64	5	7	29	17	1.34	47.566	0	0	1	0	0	0	0	0	0	0	0.35	0	0	1	0	0	0	19.1111	0	0	0	1	0	0	0	0	0	0	0	0	0	0	1	1	1	1	1	1
55	1	49	32	36	65	8	8	37	17	1.89	69.103	1	1	0	0	0	0	0	0	0	0	0.326531	0	0	1	0	0	0	28.0571	0	0	3.79726	1	0	0	0	0	0	0	0	0	0	3.79726	1	1	1	1	1	1
63	1	45	31	31	59	10	9	38	25	1.97	72.2276	1	1	0	1	0	0	1	0	0	0	0.4	0	0	1	0	0	0	25.5354	0	0	3.92329	1	0	0	0	0	0	0	0	0	0	3.92329	1	1	1	1	1	1
63	1	44	28	37	67	6	7	37	19	1.57	52.9988	1	0	0	0	0	0	0	0	0	0	0.318182	0	0	1	0	0	0	22.151	0	0	3.7589	1	0	0	0	0	0	0	0	0	0	3.7589	1	1	1	1	1	1
74	1	60	51	14	30	8	8	48	47	1.78	104.223	1	1	0	1	0	0	0	1	0	0	0.266667	0	0	1	1	0	1	29.7527	0	0	4.27397	1	0	0	0	0	0	0	0	0	0	4.27397	1	1	1	1	1	1
78	1	49	35	29	55	8	6	35	25	1.72	64.044	0	0	0	0	0	0	0	0	0	0	0.244898	0	0	1	0	0	0	24.539	0	0	4.06575	1	0	0	0	0	0	0	0	0	0	4.06575	1	1	1	1	1	1
79	1	42	28	34	63	8	8	35	14	1.71	58.8845	1	1	1	1	0	1	0	0	0	0	0.380952	0	0	1	0	0	0	24.841	0	0	3.76164	1	0	0	0	0	0	0	0	0	0	3.76164	1	1	1	1	1	1
78	0	42	30	36	66	8	9	33	37	1.16	94.1679	0	1	0	0	0	0	0	0	0	1	0.428571	1	0	1	0	0	0	20.8505	0	0	3.7726	1	0	0	0	0	0	0	0	0	0	3.7726	1	1	1	1	1	1
78	1	49	31	37	66	8	8	43	39	1.67	78.2064	1	1	0	1	0	0	0	0	0	0	0.326531	0	0	1	0	0	0	21.7738	0	0	4.18082	1	0	0	0	0	0	0	0	0	0	4.18082	1	1	1	1	1	1
75	1	48	31	36	66	9	9	39		1.68	87.61	0	0	1	0	0	0	0	0	0	0	0.375	0	0	1	0	0		33.2031	1	0	1.99452	1	0	0	0	0	0	0	0	0	0	1.99452	1	1	1	1	1	1
76	0	34	23	31	60	7	7	22		1.3	45.6248	0	0	0	0	0	0	0	0	0	0	0.411765	0	0	1	0	0		18	0	1	1.26575	0	0	0	0	0	0	0	0	0	0	1.26575	0	1	1	1	1	1
81	0	47	30	36	66	7	8	40	24	1.59	70.3829	1	1	1	1	1	0	0	0	0	0	0.340426	0	0	1	0	0	0	31.4318	1	1	2.16438	0	0	0	0	0	0	0	0	0	0	2.16438	0	1	1	1	1	1
71	0	40	27	32	61	9	7	22	10	1.51	61.5001	0	0	0	0	0	0	0	0	0	0	0.35	0	0	1	0	0	0	20.1733	0	0	3.68219	1	0	0	0	0	0	0	0	0	0	3.68219	1	1	1	1	1	1
76	1	46	32	32	60	8	8	45	32	1.76	66.6511	0	1	0	1	0	0	0	0	0	0	0.347826	0	0	1	0	1	0	23.7387	0	0	0.0383562	1	0	0	0	0	0	0	0	0	0	0.0383562	1	1	1	1	1	1
83	0	36	25	31	59	8	7	29	17	1.13	63.3172	1	1	1	1	0	0	0	0	0	0	0.388889	0	0	1	0	0	0	15.1597	0	0	1.38082	1	0	0	0	0	0	0	0	0	0	1.38082	1	1	1	1	1	1
84	0	43.9	27.2	38	68	6	7	41	30	1.54	53.8186	1	1	1	1	1	0	0	1	0	0	0.318907	0	0	1	0	0	0	23.3091	0	0	4.45479	1	0	0	0	0	0	0	0	0	0	4.45479	1	1	1	1	1	1
59	0	49	36	27	53	6	5	30	13	1.37	59.7289	0	1	0	0	0	0	0	0	0	0	0.204082	0	0	1	0	0	0	15.4315	0	1	4.09589	0	0	0	0	0	0	0	0	0	0	4.09589	0	1	1	1	1	1
69	1	44	29	36	65	10	9	38	23	1.73	79.2871	1	1	0	1	0	0	0	0	0	0	0.409091	0	0	1	0	0	0	23.9512	0	0	2.31507	1	0	0	0	0	0	0	0	0	0	2.31507	1	1	1	1	1	1
69	0	40	26	36	66	7	7	29	31	1.41	55.1508	0	0	0	0	0	0	0	0	0	0	0.35	0	0	1	0	0	0	21.3333	0	0	4.21918	1	0	0	0	0	0	0	0	0	0	4.21918	1	1	1	1	1	1
78	1	49	32	35	64	9	9	46	31	1.611	94.5695	0	1	0	1	0	0	0	0	0	0	0.367347	0	0	1	0	0	0	23.3488	0	0	4.36438	1	0	0	0	0	0	0	0	0	0	4.36438	1	1	1	1	1	1
82	0	43	29	32	61	7	6	33	20	1.43	55.9184	0	1	0	0	0	0	0	0	0	0	0.27907	0	0	1	0	0	0	20.2395	0	0	3.03014	1	0	0	0	0	0	0	0	0	0	3.03014	1	1	1	1	1	1
73	0	45	30	33	62	10	9	35	33	1.51	94.2307	1	1	1	1	0	1	1	0	0	0	0.4	0	0	1	0	0	0	20.1733	0	0	2.78356	1	0	0	0	0	0	0	0	0	0	2.78356	1	1	1	1	1	1
89	0	34	25	27	55	7	7	28	12	1.41	42.0654	1	0	1	0	0	0	0	0	0	0	0.411765	0	0	1	0	0	0	23.1385	0	0	4.31233	1	0	0	0	0	0	0	0	0	0	4.31233	1	1	1	1	1	1
68	0	50	32	35	65	6	6	42	36	1.61	58.5649	1	1	1	1	0	0	0	0	0	0	0.24	0	0	1	0	0	0	25.8065	0	0	4.21918	1	1	1	0	0	0	0	0	0	0	3.7589	0	0	1	1	1	1
71	1	49	32	35	64	10	10	49	52	1.79	98.009	0	1	0	0	1	0	0	0	0	0	0.408163	0	0	1	0	1	1	27.852	0	0	4.24658	1	0	0	0	0	0	0	0	0	0	4.24658	1	1	1	1	1	1
79	0	42	26	38	69	9	8	36	22	1.51	72.3409	0	0	0	0	0	0	0	0	0	0	0.380952	0	0	1	0	0	0	21.5445	0	0	4.00822	1	0	0	0	0	0	0	0	0	0	4.00822	1	1	1	1	1	1
78	0	44	27	39	69	7	7	35	23	1.39	65.7991	1	0	1	0	0	0	0	0	0	0	0.318182	0	0	1	0	0	0	20.7111	0	0	4.04384	1	0	0	0	0	0	0	0	0	0	4.04384	1	1	1	1	1	1
89	0	43	29	32	60	8	8	36		1.46	71.7302	0	0	0	0	0	0	0	0	0	0	0.372093	0	0	1	0	0		26.1593	0	0	1.33699	1	0	0	0	0	0	0	0	0	0	1.33699	1	1	1	1	1	1
69	1	46	30	35	65	9	10	62	77	1.82	81.0467	0	1	0	1	0	0	0	0	0	0	0.434783	1	0	1	0	1	1	25.5102	0	1	0.334247	0	0	0	0	0	0	0	0	0	0	0.334247	0	1	1	1	1	1
88	0	46	31	34	62	9	8	38	33	1.56	81.4463	0	1	0	0	0	0	0	0	0	0	0.347826	0	0	1	0	0	0	30.9156	1	0	4.31507	1	1	1	0	0	0	0	0	0	0	1.0274	0	0	1	1	1	1
69	1	56	47	18	36	8	8	37	18	1.65	99.6548	0	1	1	1	0	0	1	1	0	0	0.285714	0	0	1	1	0	0	22.3081	0	0	4.4274	1	0	0	0	0	0	0	0	0	0	4.4274	1	1	1	1	1	1
70	1	51	38	26	50	8	9	38	30	1.48	102.191	1	1	1	1	0	1	0	0	0	0	0.352941	0	0	1	0	0	0	16.1354	0	1	3.56986	0	0	0	0	0	0	0	0	0	0	3.56986	0	1	1	1	1	1
72	1	42	28	33	62	10	8	41	32.1	1.64	71.9947	0	1	1	0	0	0	0	0	0	0	0.380952	0	0	1	0	0	0	22.8624	0	0	1.10959	1	0	0	0	0	0	0	0	0	0	1.10959	1	1	1	1	1	1
50	1	49	30	38	68	7	8	29	12	1.58	76.0889	0	0	0	1	0	0	0	0	0	0	0.326531	0	0	1	0	0	0	21.6041	0	0	3.4411	1	0	0	0	0	0	0	0	0	0	3.4411	1	1	1	1	1	1
65	1	47	30	36	66	7	7	33		1.788	57.3088	1	1	1	0	0	0	0	0	0	0	0.297872	0	0	1	0	1		22.0522	0	0	3.31781	1	0	0	0	0	0	0	0	0	0	3.31781	1	1	1	1	1	1
68	0	41	25	38	69	9	9	32	19	1.44	78.8428	0	1	0	1	0	0	0	0	0	0	0.439024	1	0	1	0	0	0	1.95312	0	0	3.59178	1	0	0	0	0	0	0	0	0	0	3.59178	1	1	1	1	1	1
80	0	39	25	35	64	8	8	32	20	1.38	64.5443	0	1	0	1	0	1	0	0	0	0	0.410256	0	0	1	0	0	0	16.8242	0	0	1.85753	1	0	0	0	0	0	0	0	0	0	1.85753	1	1	1	1	1	1
77	0	43	27	38	68	10	8	35	18	1.58	77.6576	1	1	0	0	0	0	0	0	0	0	0.372093	0	0	1	0	0	0	28	0	0	4.3726	1	0	0	0	0	0	0	0	0	0	4.3726	1	1	1	1	1	1
68	1	39	27	31	60	8	9	29	16	1.44	67.1942	1	1	1	0	0	0	0	0	0	0	0.461538	1	0	1	0	0	0	18.4265	0	0	4.14247	1	0	0	0	0	0	0	0	0	0	4.14247	1	1	1	1	1	1
83	0	44	29	33	62	7	8	31	23	1.36	73.5315	0	1	0	0	0	1	0	0	0	0	0.363636	0	0	1	0	0	0	28.2381	0	1	2.48219	0	0	0	0	0	0	0	0	0	0	2.48219	0	1	1	1	1	1
66	1	80	77	10	21	9	9	51	38	1.87	190.956	1	1	1	1	0	0	1	0	0	0	0.225	0	1	0	1	0	0	26.6097	0	0	3.91507	1	1	1	0	0	0	0	0	0	0	0.0739726	0	0	1	1	1	1
48	0	60	49	19	38	9	9	44	31	1.68	128.045	1	1	1	1	0	1	0	0	0	0	0.3	0	1	0	1	0	0	25.3906	0	0	4.2	1	6	0	0	0	0	0	1	0	0	0.284932	0	1	1	1	0	1
70	0	41	28	32	61	8	7	31	14	1.54	57.6434	0	1	1	0	0	0	0	0	0	0	0.341463	0	0	1	0	0	0	23.3091	0	0	3.39178	1	0	0	0	0	0	0	0	0	0	3.39178	1	1	1	1	1	1
81	0	35	25	29	57	8	8	40	36	1.31	57.0185	0	1	1	1	1	1	0	0	0	0	0.457143	1	0	1	0	0	0	20.4518	0	1	2.9589	0	6	0	0	0	0	0	1	0	0	2.26027	0	1	1	1	0	1
73	1	44	29	37	68	9	8	39	22	1.77	66.6529	0	1	0	1	0	1	0	0	0	0	0.363636	0	0	1	0	0	0	24.093	0	0	3.69863	1	0	0	0	0	0	0	0	0	0	3.69863	1	1	1	1	1	1
73	1	49	32	34	63	9	10	42	24	1.66	98.6289	1	1	1	1	1	1	0	1	0	0	0.408163	0	0	1	0	0	0	18.3655	0	0	4.31507	1	0	0	0	0	0	0	0	0	0	4.31507	1	1	1	1	1	1
78	0	38	24	38	69	9	8	31	16	1.37	67.7161	1	1	1	1	0	0	0	0	0	0	0.421053	1	0	1	0	0	0	18.1312	0	0	3.21096	1	0	0	0	0	0	0	0	0	0	3.21096	1	1	1	1	1	1
70	1	46.6	29.5	36.7	66.5	6	7	47	41.3	1.82	50.521	0	1	0	1	1	1	0	0	0	0	0.300429	0	0	1	0	0	0	21.0667	0	0	4.28493	1	1	1	0	0	0	0	0	0	0	1.29315	0	0	1	1	1	1
44	0	42	37	37	68	8	9	34	18	1.58	69.1359	0	1	0	0	0	0	0	0	0	0	0.428571	1	0	1	0	0	0	20.7008	0	0	0.969863	1	0	0	0	0	0	0	0	0	0	0.969863	1	1	1	1	1	1
74	1	42	28	33	63	8	7	22	9	1.61	57.4161	0	0	0	0	0	0	0	0	0	0	0.333333	0	0	1	0	0	0	17.5771	0	0	3.57534	1	0	0	0	0	0	0	0	0	0	3.57534	1	1	1	1	1	1
72	1	45.4	29.7	34.6	63.8	6	6	34.9	22.8	1.73	45.9491	1	1	1	0	0	0	0	1	0	0	0.264317	0	0	1	0	0	0	23.2254	0	0	4.43562	1	0	0	0	0	0	0	0	0	0	4.43562	1	1	1	1	1	1
63	1	35	24	32	61	8	7	21		1.96	34.8615	1	1	0	0	0	0	0	0	0	0	0.4	0	0	1	0	0		29.0657	0	1	1.99452	0	1	1	0	0	0	0	0	0	0	1.65205	0	0	1	1	1	1
78	0	43	28	34	63	7	8	36	13	1.49	64.553	0	0	0	0	0	0	0	0	0	1	0.372093	0	0	1	0	0	0	22.6409	0	0	3.65753	1	0	0	0	0	0	0	0	0	0	3.65753	1	1	1	1	1	1
82	0	41	27	33	62	8	8	31	14	1.41	68.6092	0	0	0	0	0	0	0	0	0	0	0.390244	0	0	1	0	0	0	20.3428	0	0	2.07123	1	0	0	0	0	0	0	0	0	0	2.07123	1	1	1	1	1	1
80	1	51	33	34	63	8	7	48	48.7	1.78	72.3773	1	1	0	1	0	0	0	0	0	0	0.27451	0	0	1	0	1	1	25.4028	0	0	4.39726	1	0	0	0	0	0	0	0	0	0	4.39726	1	1	1	1	1	1
59	1	50	31	38	68	10	10	39	28	1.94	93.4931	0	0	1	0	0	1	0	0	0	0	0.4	0	0	1	0	0	0	28.0428	0	0	3.74521	1	0	0	0	0	0	0	0	0	0	3.74521	1	1	1	1	1	1
84	0	47	32	33	61	7	7	34	21	1.54	66.5377	0	1	1	1	0	0	0	0	0	0	0.297872	0	0	1	0	0	0	25.1039	0	0	4.06575	1	0	0	0	0	0	0	0	0	0	4.06575	1	1	1	1	1	1
80	1	52	38	28	54	13	13	41	23	1.7	163.436	1	1	1	0	0	1	0	0	0	0	0.5	1	1	0	0	0	0	26.1719	0	0	4.09315	1	1	1	0	0	0	0	0	0	0	3.65205	0	0	1	1	1	1
78	1	50	35	31	58	9	9	36	25	1.63	96.692	0	1	0	0	0	0	0	0	0	0	0.36	0	0	1	0	0	0	24.8358	0	0	4.18904	1	0	0	0	0	0	0	0	0	0	4.18904	1	1	1	1	1	1
73	0	52	32	38	68	9	9	48	45	1.37	122.913	1	1	1	0	0	1	0	1	0	0	0.346154	0	1	0	0	0	1	22.0492	0	0	4.3726	1	0	0	0	0	0	0	0	0	0	4.3726	1	1	1	1	1	1
74	0	49	33	33	61	8	9	59		1.481	95.4175	0	1	1	0	0	0	0	0	0	0	0.367347	0	1	0	0	1		20.2848	0	0	2.60822	1	0	0	0	0	0	0	0	0	0	2.60822	1	1	1	1	1	1
48	0	39.6	25.5	35.6	65.7	8	8	28.3	20	1.61	56.7317	0	0	0	0	0	0	0	0	0	0	0.40404	0	0	1	0	0	0	21.5888	0	0	4.09041	1	0	0	0	0	0	0	0	0	0	4.09041	1	1	1	1	1	1
74	0	37	25	30	58	10	10	34	18	1.47	76.1482	1	0	1	0	0	0	0	0	0	0	0.540541	1	0	1	0	0	0	22.5069	0	0	0.0958904	1	0	0	0	0	0	0	0	0	0	0.0958904	1	1	1	1	1	1
69	1	43	27	37	68	8	8	32	18	1.72	60.8873	0	0	1	0	0	0	0	0	0	0	0.372093	0	0	1	0	0	0	23.8751	0	0	3.42192	1	0	0	0	0	0	0	0	0	0	3.42192	1	1	1	1	1	1
69	1	55.1	36.5	33.8	62	8.8	8.8	31		1.72	104.947	0	1	0	0	0	1	0	0	0	0	0.319419	0	0	1	0	0		22.3478	0	0	3.82192	1	0	0	0	0	0	0	0	0	0	3.82192	1	1	1	1	1	1
91	0	43	31	30	57	10	9	30	18	1.34	98.6117	1	1	0	0	0	0	0	0	0	0	0.418605	0	1	0	0	0	0	22.1836	0	0	1.31507	1	0	0	0	0	0	0	0	0	0	1.31507	1	1	1	1	1	1
64	0	47	30	35	65	7	8	34	23	1.54	72.668	0	0	0	0	0	0	0	0	0	0	0.340426	0	0	1	0	0	0	26.2222	0	0	3.85479	1	0	0	0	0	0	0	0	0	0	3.85479	1	1	1	1	1	1
50	0	45	29	35	65	6	6	32	12	1.73	45.24	0	0	0	0	0	0	0	0	0	0	0.266667	0	0	1	0	0	0	28.0843	0	0	4.25479	1	0	0	0	0	0	0	0	0	0	4.25479	1	1	1	1	1	1
80	0	44	27	38	69	7	8	32	23	1.45	68.9675	0	1	1	1	0	0	0	0	0	0	0.363636	0	0	1	0	0	0	23.266	0	0	0.627397	1	0	0	0	0	0	0	0	0	0	0.627397	1	1	1	1	1	1
83	0	49	33	33	61	10	8	51	61	1.34	113.695	0	1	0	1	0	0	0	0	0	0	0.326531	0	1	0	0	0	1	22.1836	0	0	4.00548	1	0	0	0	0	0	0	0	0	0	4.00548	1	1	1	1	1	1
76	0	43	29	33	62	8	8	34	17	1.49	70.286	1	1	0	1	0	0	1	0	0	0	0.372093	0	0	1	0	0	0	24.4444	0	0	4.20822	1	0	0	0	0	0	0	0	0	0	4.20822	1	1	1	1	1	1
53	1	48	34	29	56	7	8	36	13	2.01	57.725	0	0	0	0	0	0	0	0	0	0	0.333333	0	0	1	0	0	0	27.1178	0	1	0.0520548	0	0	0	0	0	0	0	0	0	0	0.0520548	0	1	1	1	1	1
59	1	45	29	36	66	8	8	37	17	1.84	61.4309	0	0	0	0	0	0	0	0	0	0	0.355556	0	0	1	0	0	0	20.9371	0	0	0.460274	1	0	0	0	0	0	0	0	0	0	0.460274	1	1	1	1	1	1
76	1	49	31	37	66	7	8	35	22	1.72	69.8956	0	1	0	0	0	0	0	0	0	0	0.326531	0	0	1	0	0	0	22.0581	0	0	4.10411	1	0	0	0	0	0	0	0	0	0	4.10411	1	1	1	1	1	1
51	1	61	50	19	38	10	10	47	31	2.11	120.053	1	1	1	0	0	0	0	0	0	0	0.327869	0	1	0	1	0	0	32.41	1	0	3.54247	1	0	0	0	0	0	0	0	0	0	3.54247	1	1	1	1	1	1
79	1	46	31	33	62	8	8	32		1.64	71.528	0	1	0	0	0	0	0	0	0	0	0.347826	0	0	1	0	0		24.5243	0	1	2.61096	0	5	0	0	0	0	1	0	0	0	2.61096	0	1	1	1	0	1
64	1	44.8	29.6	33.9	63	10	10	38.7	25.1	1.84	82.3785	0	0	0	0	0	1	0	0	0	0	0.446429	1	0	1	0	0	0	23.8605	0	0	4.22466	1	0	0	0	0	0	0	0	0	0	4.22466	1	1	1	1	1	1
80	0	43	27	37	67	9	9	30	27	1.12	109.553	1	0	0	0	0	0	0	0	0	0	0.418605	0	1	0	0	0	0	17.5822	0	0	4.26575	1	0	0	0	0	0	0	0	0	0	4.26575	1	1	1	1	1	1
69	1	54.7	33	39.7	67.6	9	8	39.9	28.2	1.72	99.1315	0	1	0	1	0	1	0	0	0	0	0.292505	0	0	1	0	0	0	23.7311	0	0	3.91233	1	0	0	0	0	0	0	0	0	0	3.91233	1	1	1	1	1	1
74	1	48	35	27	53	11	11	45	48	1.6	120.853	1	1	0	0	0	0	0	0	0	0	0.458333	1	1	0	0	1	1	22.6562	0	0	0.846575	1	0	0	0	0	0	0	0	0	0	0.846575	1	1	1	1	1	1
63	1	48	32	34	62	9	10	32	13	1.73	91.4583	1	1	0	0	0	0	0	0	0	0	0.416667	0	0	1	0	0	0	24.9108	0	0	3.83562	1	0	0	0	0	0	0	0	0	0	3.83562	1	1	1	1	1	1
93	0	40	25	38	69	8	8	36	28	1.41	65.8618	0	1	1	1	0	1	0	0	0	0	0.4	0	0	1	0	0	0	20.3428	0	0	0.0383562	1	0	0	0	0	0	0	0	0	0	0.0383562	1	1	1	1	1	1
84	1	56	36	36	66	11	10	50	36	1.68	139.121	0	1	0	1	0	0	0	0	0	0	0.357143	0	1	0	0	0	0	25.3906	0	0	0.517808	1	0	0	0	0	0	0	0	0	0	0.517808	1	1	1	1	1	1
73	1	57	37	36	65	9	9	45	31	1.99	98.9548	1	1	1	1	0	0	0	0	0	0	0.315789	0	0	1	0	0	0	32.2708	1	0	4.4137	1	1	1	0	0	0	0	0	0	0	0.657534	0	0	1	1	1	1
77	0	39	32	16	38	8	9	28	14	1.46	66.2738	0	0	0	1	0	0	0	0	0	0	0.461538	1	0	1	1	0	0	20.1348	0	0	3.95068	1	0	0	0	0	0	0	0	0	0	3.95068	1	1	1	1	1	1
83	1	56	43	23	45	8	9	42	46	1.63	108.927	1	1	0	1	0	0	0	0	0	0	0.321429	0	0	1	1	1	1	20.6852	0	0	2.16712	1	1	1	0	0	0	0	0	0	0	1.27397	0	0	1	1	1	1
82	0	45	28	38	69	7	7	34	22	1.49	63.7986	0	1	0	0	0	0	0	0	0	0	0.311111	0	0	1	0	0	0	23.6832	0	0	2.14795	1	0	0	0	0	0	0	0	0	0	2.14795	1	1	1	1	1	1
56	1	53	34	36	65	12	11	37	22	1.98	121.9	0	1	1	0	0	0	0	0	0	0	0.415094	0	1	0	0	0	0	22.448	0	0	3.97808	1	0	0	0	0	0	0	0	0	0	3.97808	1	1	1	1	1	1
64	0	61	53	13	28	8	7	39	42	1.4	125.986	1	1	1	0	0	0	0	1	0	0	0.229508	0	1	0	1	0	0	19.6506	0	1	2.59726	0	1	1	0	0	0	0	0	0	0	1.38082	0	0	1	1	1	1
78	1	48	36	24	48	10	7	33	12	1.89	72.2096	0	1	0	1	0	1	1	0	0	0	0.291667	0	0	1	1	0	0	21.6049	0	0	3.99726	1	0	0	0	0	0	0	0	0	0	3.99726	1	1	1	1	1	1
54	1	40	26	35	65	8	8	46	28	1.87	49.6605	0	1	0	1	0	0	0	0	0	0	0.4	0	0	1	0	1	0	28.6689	0	0	3.79178	1	0	0	0	0	0	0	0	0	0	3.79178	1	1	1	1	1	1
81	0	35	24	32	62	8	7	30	16	1.38	49.5135	0	0	0	0	0	0	0	0	0	0	0.4	0	0	1	0	0	0	24.4511	0	0	1.47397	1	0	0	0	0	0	0	0	0	0	1.47397	1	1	1	1	1	1
84	0	45	28	37	67	7	7	36	23	1.64	57.9634	0	0	0	0	0	0	0	0	0	0	0.311111	0	0	1	0	0	0	24.4118	0	0	0	1	0	0	0	0	0	0	0	0	0	0	1	1	1	1	1	1
78	1	39	25	37	68	11	10	40	27	1.72	75.7902	1	0	1	1	0	0	0	0	0	0	0.512821	1	0	1	0	0	0	22.9481	0	0	4.46301	1	0	0	0	0	0	0	0	0	0	4.46301	1	1	1	1	1	1
69	1	50	32	36	65	9	9	32	11	1.95	80.8246	1	0	1	0	0	0	0	0	0	0	0.36	0	0	1	0	0	0	22.3403	0	0	4.26301	1	0	0	0	0	0	0	0	0	0	4.26301	1	1	1	1	1	1
76	1	53	37	31	58	12	13	47	47	1.32	205.274	1	1	0	1	0	1	0	0	0	0	0.490566	1	1	0	0	1	1	18.9181	0	0	2.14521	1	1	1	0	0	0	0	0	0	0	1.10411	0	0	1	1	1	1
76	1	58	46	21	43	9	10	44	38	1.88	115.693	1	1	1	1	0	0	1	0	0	0	0.344828	0	1	0	1	0	0	26.6436	0	0	1.10959	1	0	0	0	0	0	0	0	0	0	1.10959	1	1	1	1	1	1
66	0	39	24	38	69	6	6	26	13	1.43	42.6663	1	1	1	1	0	0	0	0	0	0	0.307692	0	0	1	0	0	0	18.662	0	0	3.71233	1	0	0	0	0	0	0	0	0	0	3.71233	1	1	1	1	1	1
65	0	44	28	37	68	8	7	37		1.53	65.3613	1	0	0	1	0	0	0	0	0	0	0.318182	0	0	1	0	0		20.5693	0	0	3.7726	1	0	0	0	0	0	0	0	0	0	3.7726	1	1	1	1	1	1
77	1	50	33	33	62	13	12	43	39	1.586	155.738	1	1	1	1	1	1	0	0	0	0	0.48	1	1	0	0	0	0	20.9799	0	1	2.62192	0	1	1	0	0	0	0	0	0	0	1.91507	0	0	1	1	1	1
75	1	56	47	16	33	12	7	31	12	1.86	110.155	1	1	1	1	0	0	1	0	0	0	0.25	0	0	1	1	0	0	29.3724	0	0	4.2411	1	0	0	0	0	0	0	0	0	0	4.2411	1	1	1	1	1	1
39	0	41	27	34	63	7	7	28	16	1.31	61.8949	0	0	0	0	0	0	0	0	0	0	0.341463	0	0	1	0	0	0	15.6147	0	0	2.93699	1	0	0	0	0	0	0	0	0	0	2.93699	1	1	1	1	1	1
91	1	66	59	12	24	7	8	50	55	1.72	118.002	1	1	0	1	0	1	0	0	0	1	0.242424	0	1	0	1	0	1	26.4236	0	0	0.509589	1	0	0	0	0	0	0	0	0	0	0.509589	1	1	1	1	1	1
81	0	51	33	36	65	9	8	47	44	1.49	101.505	0	1	0	0	0	0	0	0	0	0	0.313725	0	1	0	0	1	1	26.7405	0	0	0.0383562	1	0	0	0	0	0	0	0	0	0	0.0383562	1	1	1	1	1	1
73	0	35	25	28.7	56	6	7	30	12	1.36	41.4273	1	0	1	0	0	0	0	0	0	0	0.4	0	0	1	0	0	0	20.5442	0	0	3.61096	1	6	0	0	0	0	0	1	0	0	0.630137	0	1	1	1	0	1
54	1	50	31	31	59	8	8	31	17	1.8	75.1096	0	0	0	0	0	0	0	0	0	0	0.32	0	0	1	0	0	0	24.5089	0	0	3.87397	1	0	0	0	0	0	0	0	0	0	3.87397	1	1	1	1	1	1
83	0	44	30	32	60	7	7	32	27	1.16	78.8454	0	1	0	1	0	0	0	0	0	0	0.318182	0	0	1	0	0	0	20.6059	0	0	4.15616	1	0	0	0	0	0	0	0	0	0	4.15616	1	1	1	1	1	1
83	1	43	29	34	64	11	10	39	24	1.87	81.2591	1	1	1	1	1	0	0	1	0	0	0.465116	1	0	1	0	0	0	29.7442	0	1	0.542466	0	7	0	0	0	0	0	0	1	0	0.0191781	0	1	1	1	1	1
73	1	51	36	29	56	8	8	27		1.63	85.8097	0	1	0	0	0	0	0	0	0	0	0.313725	0	0	1	0	0		19.257	0	0	3.89315	1	0	0	0	0	0	0	0	0	0	3.89315	1	1	1	1	1	1
60	1	53	34	36	65	10	9	39	27.1	1.8	103.71	1	1	1	0	0	0	0	0	0	0	0.339623	0	0	1	0	0	0	29.3199	0	0	4.43836	1	0	0	0	0	0	0	0	0	0	4.43836	1	1	1	1	1	1
81	0	44	28	36	66	10	8	37	34	1.33	95.8018	0	1	1	0	0	0	0	0	0	0	0.363636	0	1	0	0	0	0	18.6667	0	0	0.824658	1	0	0	0	0	0	0	0	0	0	0.824658	1	1	1	1	1	1
66	1	48	34	30	58	10	9	41	22	1.83	86.4606	1	1	1	0	0	0	0	0	0	0	0.375	0	0	1	0	0	0	26.5338	0	0	4.14247	1	0	0	0	0	0	0	0	0	0	4.14247	1	1	1	1	1	1
80	0	55	34	38	67	8	8	43		1.56	102.153	0	1	1	1	0	0	0	0	0	0	0.290909	0	1	0	0	0		24.1415	0	0	4.41096	1	0	0	0	0	0	0	0	0	0	4.41096	1	1	1	1	1	1
65	0	43	27	37	68	7	7	34	24	1.4	62.8081	0	0	0	0	0	0	0	0	0	0	0.325581	0	0	1	0	0	0	20.8889	0	0	3.85205	1	0	0	0	0	0	0	0	0	0	3.85205	1	1	1	1	1	1
60	0	41	25	38	69	9	7	30	15	1.66	58.2764	1	1	1	1	0	0	0	0	0	0	0.341463	0	0	1	0	0	0	25.3155	0	0	0.520548	1	0	0	0	0	0	0	0	0	0	0.520548	1	1	1	1	1	1
84	1	47	30	36	66	8	7	33	21	1.51	74.1118	0	0	1	0	0	0	0	0	0	0	0.297872	0	0	1	0	0	0	19.9219	0	0	2.65753	1	0	0	0	0	0	0	0	0	0	2.65753	1	1	1	1	1	1
81	1	43	28	34	64	8	9	41	33	1.5	75.7085	0	0	0	0	0	0	0	0	0	0	0.418605	0	0	1	0	0	0	22.0604	0	0	0.0191781	1	0	0	0	0	0	0	0	0	0	0.0191781	1	1	1	1	1	1
85	0	43	29	33	62	6	8	32	17	1.41	62.3627	1	1	1	1	0	0	0	0	0	0	0.372093	0	0	1	0	0	0	21.3333	0	0	3.67397	1	3	0	0	1	0	0	0	0	0	0.4	0	1	1	0	1	1
56	1	50.6	32.9	35	64	6	5	31.6	17.1	1.76	49.2541	0	0	0	0	0	0	0	0	0	0	0.197628	0	0	1	0	0	0	27.3117	0	0	3.89041	1	0	0	0	0	0	0	0	0	0	3.89041	1	1	1	1	1	1
76	0	41	26	36	66	11	11	39	34	1.53	98.4951	1	1	0	1	0	1	0	0	0	0	0.536585	1	1	0	0	0	0	25.4375	0	0	3.70137	1	6	0	0	0	0	0	1	0	0	3.05753	0	1	1	1	0	1
65	1	54	37	32	59	8	7	40	17	1.7	83.7118	0	1	1	1	0	0	0	0	0	0	0.259259	0	0	1	0	0	0	21.9671	0	0	3.95068	1	0	0	0	0	0	0	0	0	0	3.95068	1	1	1	1	1	1
75	1	47	30	36	65	9	8	31	23	1.57	83.9004	0	0	0	0	0	0	0	0	0	0	0.340426	0	0	1	0	0	0	20.5761	0	0	1.27945	1	0	0	0	0	0	0	0	0	0	1.27945	1	1	1	1	1	1
71	0	40	27	32	61	5	5	32	19	1.4	36.2519	0	0	0	0	0	0	0	0	0	0	0.25	0	0	1	0	0	0	17.385	0	0	3.42192	1	0	0	0	0	0	0	0	0	0	3.42192	1	1	1	1	1	1
66	1	45	28	38	70	10	11	30	16	1.7	96.1066	1	1	1	1	0	0	0	0	0	0	0.488889	1	0	1	0	0	0	23.5078	0	0	4.10411	1	0	0	0	0	0	0	0	0	0	4.10411	1	1	1	1	1	1
19	1	56	38	31	57	8	8	28	13	1.73	95.0465	0	0	0	0	0	0	0	0	0	0	0.285714	0	0	1	0	0	0	21.2031	0	0	2.98082	1	0	0	0	0	0	0	0	0	0	2.98082	1	1	1	1	1	1
87	0	50	36	28	54	9	8	49	69	1.26	116.06	0	1	0	1	0	1	1	0	0	0	0.32	0	1	0	0	1	1	17.5853	0	1	2.39452	0	1	1	0	0	0	0	0	0	0	0.487671	0	0	1	1	1	1
64	1	53	41	22	44	8	7	44	31	1.9	72.496	0	1	0	1	0	0	1	0	0	0	0.264151	0	0	1	1	0	0	25.3934	0	0	4.44932	1	0	0	0	0	0	0	0	0	0	4.44932	1	1	1	1	1	1
69	1	47.5	32.1	32.4	60.7	7	8	51.5	19.9	1.73	65.872	0	0	0	0	0	0	0	1	0	0	0.336842	0	0	1	0	0	0	21.7993	0	0	3.79452	1	0	0	0	0	0	0	0	0	0	3.79452	1	1	1	1	1	1
75	0	40	26	35	65	6	6	35	17	1.56	40.858	0	0	0	0	0	0	0	0	0	0	0.3	0	0	1	0	0	0	26.3146	0	0	0	1	0	0	0	0	0	0	0	0	0	0	1	1	1	1	1	1
80	1	44	30	33	61	10	9	34	20	1.666	82.3329	1	1	0	0	0	1	0	0	0	0	0.409091	0	0	1	0	0	0	24.3818	0	0	3.77808	1	0	0	0	0	0	0	0	0	0	3.77808	1	1	1	1	1	1
45	0	37	23	37	68	6	6	20	7.4	1.42	39.2544	0	0	0	0	0	0	0	0	0	0	0.324324	0	0	1	0	0	0	20.7756	0	0	3.83836	1	0	0	0	0	0	0	0	0	0	3.83836	1	1	1	1	1	1
77	0	43	29	33	62	8	8	37	16	1.44	72.7265	0	1	0	1	0	0	0	0	0	0	0.372093	0	0	1	0	0	0	23.74	0	0	3.87671	1	7	0	0	0	0	0	0	1	0	2.59726	0	1	1	1	1	1
73	0	40	27	34	63	9	8	31	22.2	1.34	75.2486	0	1	0	0	0	0	0	0	0	0	0.4	0	0	1	0	0	0	21.4031	0	0	2.82192	1	0	0	0	0	0	0	0	0	0	2.82192	1	1	1	1	1	1
80	0	46	30	35	65	7	7	27	14	1.36	72.5949	0	0	0	0	0	0	0	0	0	0	0.304348	0	0	1	0	0	0	19.5556	0	0	3.53151	1	0	0	0	0	0	0	0	0	0	3.53151	1	1	1	1	1	1
80	1	53	42	21	42	8	8	43	29	1.54	97.0483	1	1	1	1	0	0	1	0	0	0	0.301887	0	0	1	1	0	0	19.8141	0	0	3.42466	1	1	1	0	0	0	0	0	0	0	1.10685	0	0	1	1	1	1
53	1	39	28	28	56	10	10	33	13	1.68	72.3348	0	0	0	0	0	0	0	0	0	0	0.512821	1	0	1	0	0	0	22.1367	0	0	0.0164384	1	0	0	0	0	0	0	0	0	0	0.0164384	1	1	1	1	1	1
48	1	54	37	32	59	8	9	35	18	2.02	82.5606	0	0	0	0	0	0	0	0	0	0	0.333333	0	0	1	0	0	0	25.9043	0	0	2.5726	1	0	0	0	0	0	0	0	0	0	2.5726	1	1	1	1	1	1
81	1	49	30	38	68	8	7	38		1.59	75.6103	1	1	1	1	0	1	0	0	0	0	0.285714	0	0	1	0	0		19.8347	0	0	3.58082	1	0	0	0	0	0	0	0	0	0	3.58082	1	1	1	1	1	1
82	1	50	34	32	60	8	8	43	40	1.73	78.1487	1	1	1	1	0	0	0	0	0	0	0.32	0	0	1	0	0	0	23.9512	0	0	0.882192	1	0	0	0	0	0	0	0	0	0	0.882192	1	1	1	1	1	1
84	1	49	32	34	63	8	9	29	16	1.52	92.9693	0	0	0	0	0	0	0	0	0	0	0.367347	0	0	1	0	0	0	18.8189	0	0	0.0383562	1	0	0	0	0	0	0	0	0	0	0.0383562	1	1	1	1	1	1
71	1	63	49	23	44	6	7	38	25	1.69	93.0116	1	1	0	1	0	1	1	0	0	0	0.222222	0	0	1	1	0	0	23.2814	0	0	4.11781	1	2	0	1	0	0	0	0	0	0	1.74521	0	1	0	1	1	1
47	1	53	32	40	71	8	8	71		1.76	84.9173	0	0	1	0	0	0	0	0	0	0	0.301887	0	0	1	0	1		20.1297	0	0	4.47123	1	0	0	0	0	0	0	0	0	0	4.47123	1	1	1	1	1	1
75	1	54	36	34	62	7	7	32	17	1.744	74.8842	0	1	0	0	0	0	0	0	0	0	0.259259	0	0	1	0	0	0	22.4502	0	0	4	1	0	0	0	0	0	0	0	0	0	4	1	1	1	1	1	1
74	0	45	29	36	66	7	8	33	19	1.53	67.9063	0	0	0	0	0	0	0	0	0	0	0.355556	0	0	1	0	0	0	23.3091	0	0	0.0520548	1	0	0	0	0	0	0	0	0	0	0.0520548	1	1	1	1	1	1
67	0	47	31	35	64	8	8	35	25	1.53	79.5157	0	1	1	0	0	0	0	0	0	0	0.340426	0	0	1	0	0	0	22.8928	0	0	4.35342	1	0	0	0	0	0	0	0	0	0	4.35342	1	1	1	1	1	1
64	0	44	29	35	64	7	8	27	15	1.3	76.9253	0	0	1	0	0	0	0	0	0	0	0.363636	0	0	1	0	0	0	19.7035	0	0	3.93151	1	0	0	0	0	0	0	0	0	0	3.93151	1	1	1	1	1	1
16	0	46	32	30	58	6	6	27	8	1.49	54.5975	0	0	0	0	0	0	0	0	0	0	0.26087	0	0	1	0	0	0	20.0288	0	0	1.47945	1	0	0	0	0	0	0	0	0	0	1.47945	1	1	1	1	1	1
63	1	47	31	33	61	9	9	38	20	1.84	77.2325	0	0	0	0	0	0	0	0	0	0	0.382979	0	0	1	0	0	0	23.9995	0	0	0	1	0	0	0	0	0	0	0	0	0	0	1	1	1	1	1	1
78	0	51	34	34	62	7	8	35	35	1.27	101.442	0	1	1	0	1	0	0	0	0	0	0.313725	0	1	0	0	0	0	19.8618	0	0	4.08219	1	0	0	0	0	0	0	0	0	0	4.08219	1	1	1	1	1	1
73	1	46	30	34	63	9	9	43	24	1.79	76.6038	1	1	0	0	0	0	0	0	0	0	0.391304	0	0	1	0	0	0	25.0995	0	0	3.52877	1	0	0	0	0	0	0	0	0	0	3.52877	1	1	1	1	1	1
82	0	50	42	15	31	8	10	45	39	1.67	94.3761	1	1	0	1	0	1	0	1	0	0	0.4	0	0	1	1	1	0	26.4381	0	1	1.38356	0	1	1	0	0	0	0	0	0	0	1.15616	0	0	1	1	1	1
78	0	40	26	35	65	7	7	34	23	1.27	61.2304	0	1	0	1	0	0	0	0	0	0	0.35	0	0	1	0	0	0	21.1257	0	0	3.56712	1	0	0	0	0	0	0	0	0	0	3.56712	1	1	1	1	1	1
72	1	48	32	34	62	7	8	47	41	1.96	59.1975	1	1	1	1	0	0	0	0	0	0	0.333333	0	0	1	0	1	0	28.0664	0	0	1.05479	1	0	0	0	0	0	0	0	0	0	1.05479	1	1	1	1	1	1
75	0	42	27	36	66	8	8	40	36	1.34	75.1437	1	1	1	1	0	1	0	0	0	0	0.380952	0	0	1	0	1	0	20.3619	0	0	3.83562	1	6	0	0	0	0	0	1	0	0	0.630137	0	1	1	1	0	1
66	1	61	52	14	29	8	8	39	36	1.78	107.297	0	1	1	0	0	0	0	0	0	0	0.262295	0	0	1	1	0	0	27.8159	0	0	3.6411	1	0	0	0	0	0	0	0	0	0	3.6411	1	1	1	1	1	1
48	1	60	49	19	39	8	8	38	24	1.56	118.921	0	1	1	0	0	1	0	0	0	0	0.266667	0	1	0	1	0	0	23.4221	0	0	4.41096	1	0	0	0	0	0	0	0	0	0	4.41096	1	1	1	1	1	1
76	1	51	36	29	56	7	7	36	16	1.9	62.17	0	1	0	1	0	1	0	0	0	0	0.27451	0	0	1	0	0	0	24.4418	0	0	4.24932	1	7	0	0	0	0	0	0	1	0	1.48493	0	1	1	1	1	1
70	0	36	23	36	66	8	7	33	22	1.23	58.1695	1	1	0	1	0	0	0	0	0	0	0.388889	0	0	1	0	0	0	23.0453	0	1	1.7589	0	2	0	1	0	0	0	0	0	0	0.60274	0	1	0	1	1	1
80	1	49.4	35.3	28.5	54.9	8.8	10.2	31.3	17.8	1.88	88.2719	1	1	1	1	0	0	1	0	0	0	0.412955	0	0	1	0	1	0	23.2438	0	0	4.34795	1	0	0	0	0	0	0	0	0	0	4.34795	1	1	1	1	1	1
66	0	42.2	27.8	34.1	63.5	8.1	6.4	35	25	1.38	64.5907	1	1	0	0	0	0	0	0	0	0	0.303318	0	0	1	0	1	0	20.4444	0	1	0.564384	0	0	0	0	0	0	0	0	0	0	0.564384	0	1	1	1	1	1
76	0	47	30	37	67	6	7	39	18	1.67	55.8873	1	1	0	1	0	0	0	0	0	0	0.297872	0	0	1	0	0	0	32.8814	1	0	4.26027	1	0	0	0	0	0	0	0	0	0	4.26027	1	1	1	1	1	1
73	0	40	26	34	64	9	8	34		1.73	58.2851	1	1	1	1	0	0	0	0	0	0	0.4	0	0	1	0	0		26.6193	0	0	4.12603	1	6	0	0	0	0	0	1	0	0	0.167123	0	1	1	1	0	1
69	0	51	35	31	58	7	6	32	23	1.22	88.3105	0	1	0	0	0	0	0	0	0	1	0.235294	0	0	1	0	1	0	20.1853	0	0	3.41644	1	0	0	0	0	0	0	0	0	0	3.41644	1	1	1	1	1	1
83	0	39	25	35	64	8	7	25		1.34	60.9382	0	1	0	0	0	0	0	0	0	0	0.358974	0	0	1	0	0		20.0877	0	0	4.06849	1	0	0	0	0	0	0	0	0	0	4.06849	1	1	1	1	1	1
72	1	45	29	36	66	9	8	31	13	1.67	73.3374	0	0	0	0	0	0	0	0	0	0	0.355556	0	0	1	0	0	0	27.5312	0	0	0.287671	1	0	0	0	0	0	0	0	0	0	0.287671	1	1	1	1	1	1
76	1	49	33	33	63	9	9	30	16	1.52	100.231	0	1	0	0	0	1	0	0	0	0	0.367347	0	0	1	0	0	0	19.6752	0	0	2.75342	1	0	0	0	0	0	0	0	0	0	2.75342	1	1	1	1	1	1
77	0	44	31	29	55	7	9	45	26	1.76	61.8406	1	1	1	0	0	1	0	0	0	0	0.409091	0	0	1	0	1	0	32.8824	1	0	4.4	1	0	0	0	0	0	0	0	0	0	4.4	1	1	1	1	1	1
77	0	46	30	34	63	9	8	47		1.47	86.4328	0	1	1	0	0	0	0	0	0	0	0.347826	0	0	1	0	1		22.5069	0	0	3.49589	1	7	0	0	0	0	0	0	1	0	0.482192	0	1	1	1	1	1
79	1	46	30	35	64	10	10	40	24	1.69	93.6176	0	1	1	1	0	1	0	0	0	0	0.434783	1	0	1	0	0	0	21.1827	0	1	1.55342	0	0	0	0	0	0	0	0	0	0	1.55342	0	1	1	1	1	1
64	0	49	31	36	65	6	6	32	17	1.68	54.1457	1	1	1	0	0	1	0	0	0	0	0.244898	0	0	1	0	0	0	24.2825	0	0	4.25479	1	0	0	0	0	0	0	0	0	0	4.25479	1	1	1	1	1	1
76	0	44	27	38	68	9	9	38	29	1.55	82.2041	1	1	1	1	0	1	0	0	0	0	0.409091	0	0	1	0	0	0	27.4762	0	0	3.45479	1	1	1	0	0	0	0	0	0	0	1.5863	0	0	1	1	1	1
82	0	41	28	32	61	8	8	38	29.2	1.37	70.6123	0	1	0	0	0	0	0	0	0	0	0.390244	0	0	1	0	1	0	20	0	0	0.0986301	1	0	0	0	0	0	0	0	0	0	0.0986301	1	1	1	1	1	1
81	1	44	30	32	61	10	9	40	22	1.71	80.2144	1	1	1	1	0	0	0	0	0	0	0.409091	0	0	1	0	0	0	24.841	0	0	4.45753	1	0	0	0	0	0	0	0	0	0	4.45753	1	1	1	1	1	1
73	1	42	29	32	60	8	7	30	16	1.63	56.7116	0	0	0	0	0	0	0	0	0	0	0.333333	0	0	1	0	0	0	21.3039	0	0	0	1	0	0	0	0	0	0	0	0	0	0	1	1	1	1	1	1
87	0	40	25	38	68	8	6	29	15	1.43	54.3795	0	1	1	0	0	0	0	0	0	0	0.3	0	0	1	0	0	0	22.2222	0	0	2.98082	1	0	0	0	0	0	0	0	0	0	2.98082	1	1	1	1	1	1
85	1	51	32	36	65	10	9	44	30.6	1.72	101.751	0	1	1	0	0	0	0	0	0	0	0.352941	0	0	1	0	0	0	23.5883	0	0	1.81918	1	0	0	0	0	0	0	0	0	0	1.81918	1	1	1	1	1	1
53	0	44	29	33	62	7	6	29	18	1.63	51.0479	0	0	0	0	0	0	0	0	0	0	0.272727	0	0	1	0	0	0	21.1927	0	0	3.96986	1	0	0	0	0	0	0	0	0	0	3.96986	1	1	1	1	1	1
81	1	39	27	31	60	8	9	34	15	1.6	60.4748	0	1	0	0	0	0	0	0	0	0	0.461538	1	0	1	0	0	0	28.8889	0	0	3.52603	1	0	0	0	0	0	0	0	0	0	3.52603	1	1	1	1	1	1
65	0	46	29	36	66	7	7	34	32	1.25	78.9832	0	1	0	0	0	0	0	1	0	0	0.304348	0	0	1	0	0	0	20.4082	0	0	4.16438	1	0	0	0	0	0	0	0	0	0	4.16438	1	1	1	1	1	1
75	1	50.2	33	34.3	63	6	6	34.8	23.2	1.44	65.9456	1	0	1	0	0	0	0	0	0	0	0.239044	0	0	1	0	0	0	20.9321	0	0	3.64384	1	0	0	0	0	0	0	0	0	0	3.64384	1	1	1	1	1	1
58	1	47	32	32	59	8	8	31	20	1.59	76.5151	1	1	1	1	0	0	1	0	0	0	0.340426	0	0	1	0	0	0	24.6548	0	0	3.70137	1	0	0	0	0	0	0	0	0	0	3.70137	1	1	1	1	1	1
73	1	50	31	38	68	9	8	35	15	1.62	90.2688	1	1	0	0	0	1	0	0	0	1	0.32	0	0	1	0	0	0	20.0796	0	0	4.24658	1	0	0	0	0	0	0	0	0	0	4.24658	1	1	1	1	1	1
62	0	50	39	22	45	7	7	45	47.4	1.23	92.7678	1	1	0	1	0	0	1	0	0	0	0.28	0	0	1	1	1	1	17.5981	0	0	4.04932	1	0	0	0	0	0	0	0	0	0	4.04932	1	1	1	1	1	1
71	0	42	27	35	64	8	8	25	13.1	1.45	69.4432	0	0	0	0	0	0	0	0	0	0	0.380952	0	0	1	0	0	0	21.3593	0	0	4.29589	1	0	0	0	0	0	0	0	0	0	4.29589	1	1	1	1	1	1
71	1	64	51	20	40	7	9	38	47	1.75	118.789	1	1	1	1	0	1	1	0	0	0	0.28125	0	1	0	1	0	1	21.8871	0	1	0.786301	0	0	0	0	0	0	0	0	0	0	0.786301	0	1	1	1	1	1
85	1	53	41	23	46	7	8	49	43	1.69	81.5044	0	1	1	1	0	0	1	0	0	0	0.301887	0	0	1	1	1	1	27.425	0	0	4.04932	1	0	0	0	0	0	0	0	0	0	4.04932	1	1	1	1	1	1
70	1	73	66	10	21	9	10	44	36	1.72	188.492	0	1	0	0	0	0	0	0	0	0	0.273973	0	1	0	1	0	0	22.3214	0	1	2.89589	0	0	0	0	0	0	0	0	0	0	2.89589	0	1	1	1	1	1
70	1	44	31	30	57	8	8	38	38	1.52	71.6049	1	1	0	1	0	0	0	0	0	0	0.363636	0	0	1	0	0	0	21.5019	0	0	4.47945	1	1	1	0	0	0	0	0	0	0	2.54795	0	0	1	1	1	1
72	1	48.7	37	24	47.7	8.6	7.1	23.8		1.4	90.0874	0	1	0	0	0	0	0	0	0	0	0.291581	0	0	1	1	0		14.6924	0	1	0.0849315	0	0	0	0	0	0	0	0	0	0	0.0849315	0	1	1	1	1	1
80	0	44	29	33	63	8	7	32	21	1.39	71.9445	1	1	1	0	0	0	0	0	0	0	0.318182	0	0	1	0	0	0	22.9874	0	0	4.1726	1	0	0	0	0	0	0	0	0	0	4.1726	1	1	1	1	1	1
49	0	35	24	33	63	5	6	19	9	1.27	35.6789	0	0	0	1	0	0	0	0	0	0	0.342857	0	0	1	0	0	0	15.0531	0	0	3.26301	1	0	0	0	0	0	0	0	0	0	3.26301	1	1	1	1	1	1
69	1	48	32	33	62	11	10	42	25	1.87	96.9559	1	0	0	0	0	0	0	0	0	0	0.416667	0	0	1	0	0	0	25.0135	0	0	4.09315	1	0	0	0	0	0	0	0	0	0	4.09315	1	1	1	1	1	1
46	0	47	30	36	65	6	6	28	14	1.58	53.478	0	0	1	0	0	0	0	0	0	0	0.255319	0	0	1	0	0	0	24.2439	0	0	3.63288	1	0	0	0	0	0	0	0	0	0	3.63288	1	1	1	1	1	1
78	1	52	33	38	67	8	8	48	56	1.72	84.0827	0	0	1	1	0	0	0	0	0	0	0.307692	0	0	1	0	1	1	23.5883	0	0	2.47123	1	0	0	0	0	0	0	0	0	0	2.47123	1	1	1	1	1	1
81	1	87	61	29	54	6	9	55	91	1.62	206.822	0	0	0	0	0	1	0	1	0	1	0.206897	0	1	0	0	0	1	22.7615	0	0	3.86301	1	0	0	0	0	0	0	0	0	0	3.86301	1	1	1	1	1	1
87	0	40	25	39	70	10	7	38		1.35	74.6912	0	1	0	1	0	0	0	0	0	0	0.35	0	0	1	0	1		22.984	0	0	0.194521	1	0	0	0	0	0	0	0	0	0	0.194521	1	1	1	1	1	1
79	1	51	33	34	63	9	8	40	20	1.84	82.197	0	1	1	0	0	0	0	0	0	0	0.313725	0	0	1	0	0	0	26.8923	0	0	4.35342	1	0	0	0	0	0	0	0	0	0	4.35342	1	1	1	1	1	1
62	0	45	30	33	62	10	10	42	28	1.48	103.157	0	1	1	0	0	0	0	0	0	1	0.444444	1	1	0	0	0	0	21.2279	0	0	0.413699	1	0	0	0	0	0	0	0	0	0	0.413699	1	1	1	1	1	1
47	1	46	32	31	59	7	8	33	24	1.55	69.5905	0	1	0	0	0	1	0	0	0	0	0.347826	0	0	1	0	0	0	19.5717	0	0	4.08493	1	0	0	0	0	0	0	0	0	0	4.08493	1	1	1	1	1	1
40	1	48	32	34	62	8	9	27	13	1.73	78.8879	0	1	0	0	0	0	0	0	0	0	0.375	0	0	1	0	0	0	25.5937	0	0	4.01644	1	0	0	0	0	0	0	0	0	0	4.01644	1	1	1	1	1	1
63	0	49	33	33	61	7	7	35	24	1.47	74.9359	0	1	0	0	0	1	0	0	0	0	0.285714	0	0	1	0	0	0	22.806	0	0	3.19726	1	0	0	0	0	0	0	0	0	0	3.19726	1	1	1	1	1	1
68	1	59	46	23	45	9	9	48	38	1.67	125.126	1	1	1	1	0	1	1	0	0	0	0.305085	0	1	0	1	0	0	28.3039	0	0	4.38082	1	7	0	0	0	0	0	0	1	0	3.12055	0	1	1	1	1	1
60	0	47	30	36	65	6	7	40	26	1.77	52.7299	0	1	0	0	0	0	0	0	0	0	0.297872	0	0	1	0	0	0	32.2581	1	0	3.51507	1	0	0	0	0	0	0	0	0	0	3.51507	1	1	1	1	1	1
78	0	46	37	20	40	8	8	32	12	1.46	80.3465	0	1	1	1	0	0	1	0	0	0	0.347826	0	0	1	1	0	0	21.0828	0	0	2.6411	1	0	0	0	0	0	0	0	0	0	2.6411	1	1	1	1	1	1
67	0	38	27	30	58	9	9	34	18	1.54	65.2335	1	1	1	1	0	0	0	0	0	0	0.473684	1	0	1	0	0	0	26.2222	0	0	3.54795	1	0	0	0	0	0	0	0	0	0	3.54795	1	1	1	1	1	1
84	0	42	28	34	63	7	7	29	23	1.34	63.0387	0	1	0	0	0	0	0	0	0	0	0.333333	0	0	1	0	0	0	20.0877	0	1	1.16986	0	0	0	0	0	0	0	0	0	0	1.16986	0	1	1	1	1	1
87	0	42	27	37	67	8	8	42	29	1.32	76.2822	0	1	1	1	0	0	0	0	0	0	0.380952	0	0	1	0	1	0	20.9275	0	1	2.96712	0	0	0	0	0	0	0	0	0	0	2.96712	0	1	1	1	1	1
80	0	42	26	39	70	9	7	35	26.9	1.31	76.8646	1	1	1	1	0	0	0	0	0	0	0.333333	0	0	1	0	0	0	23.8083	0	0	3.86301	1	0	0	0	0	0	0	0	0	0	3.86301	1	1	1	1	1	1
66	0	51	32	38	67	8	7	38	22	1.57	82.0584	1	0	1	0	0	0	0	0	0	0	0.27451	0	0	1	0	0	0	22.8329	0	0	3.58904	1	0	0	0	0	0	0	0	0	0	3.58904	1	1	1	1	1	1
73	1	54	34	37	66	10	9	40	26	1.73	111.36	0	1	0	0	0	1	0	0	0	0	0.333333	0	0	1	0	0	0	24.2424	0	0	3.57808	1	0	0	0	0	0	0	0	0	0	3.57808	1	1	1	1	1	1
65	0	57.8	45.7	20.9	41.9	8	8	38.4	27.8	1.56	111.385	1	1	0	0	0	0	0	0	0	0	0.276817	0	1	0	1	0	0	21.8103	0	0	4.15068	1	0	0	0	0	0	0	0	0	0	4.15068	1	1	1	1	1	1
71	0	39	26	35	65	6	6	31	19	1.32	46.2218	0	1	0	1	0	0	0	0	0	0	0.307692	0	0	1	0	0	0	17.9817	0	0	4.10411	1	0	0	0	0	0	0	0	0	0	4.10411	1	1	1	1	1	1
66	0	48	30	37	67	8	8	37	18	1.54	81.8778	0	0	0	0	0	0	0	0	0	0	0.333333	0	0	1	0	0	0	23.3091	0	0	0	1	0	0	0	0	0	0	0	0	0	0	1	1	1	1	1	1
78	1	49	36	26	51	8	9	31	16	1.7	83.1255	1	0	1	1	0	0	1	0	0	0	0.367347	0	0	1	0	0	0	20.5191	0	0	3.81644	1	0	0	0	0	0	0	0	0	0	3.81644	1	1	1	1	1	1
63	0	44	29	34	63	10	9	28	13	1.56	87.9273	0	1	0	0	0	0	0	0	0	0	0.409091	0	0	1	0	0	0	22.4323	0	0	3.98904	1	0	0	0	0	0	0	0	0	0	3.98904	1	1	1	1	1	1
55	0	42	28	34	63	6	7	29	16	1.49	51.5325	0	0	0	0	0	0	0	0	0	0	0.333333	0	0	1	0	0	0	20.6905	0	0	3.86027	1	0	0	0	0	0	0	0	0	0	3.86027	1	1	1	1	1	1
42	1	41	28	33	62	8	7	30	15	1.77	50.153	1	0	0	0	0	0	0	0	0	0	0.341463	0	0	1	0	0	0	26.398	0	0	0.375342	1	0	0	0	0	0	0	0	0	0	0.375342	1	1	1	1	1	1
77	1	44	28	37	67	9	9	38	35	1.57	81.1569	0	1	0	0	0	0	0	0	0	0	0.409091	0	0	1	0	0	0	18.6453	0	0	4.20822	1	0	0	0	0	0	0	0	0	0	4.20822	1	1	1	1	1	1
66	1	49	36	27	53	7	7	27	12	1.67	65.9615	0	0	0	0	0	0	0	0	0	0	0.285714	0	0	1	0	0	0	26.4381	0	0	0.0383562	1	0	0	0	0	0	0	0	0	0	0.0383562	1	1	1	1	1	1
56	0	37	24	35	65	6	8	25	11	1.57	43.4541	0	0	0	1	0	0	0	0	0	0	0.432432	1	0	1	0	0	0	26.7532	0	0	2.36164	1	0	0	0	0	0	0	0	0	0	2.36164	1	1	1	1	1	1
74	1	50	33	34	63	8	8	46		1.65	81.9377	1	1	1	1	0	0	0	0	0	0	0.32	0	0	1	0	0		32.831	1	0	3.89315	1	0	0	0	0	0	0	0	0	0	3.89315	1	1	1	1	1	1
63	1	44	32	29	56	11	10	39	31	1.78	88.548	1	1	0	1	0	1	0	0	0	0	0.454545	1	0	1	0	0	0	21.7181	0	0	1.35068	1	0	0	0	0	0	0	0	0	0	1.35068	1	1	1	1	1	1
85	0	39	26	33	62	6	7	33	19	1.35	50.0986	1	1	0	0	0	0	0	0	0	0	0.358974	0	0	1	0	0	0	20.8247	0	0	4.29589	1	0	0	0	0	0	0	0	0	0	4.29589	1	1	1	1	1	1
82	0	47	33	29	55	12	13	68	138	1.45	154.595	0	1	0	0	0	0	0	1	0	0	0.553191	1	1	0	0	0	1	21.6413	0	0	0.465753	1	0	0	0	0	0	0	0	0	0	0.465753	1	1	1	1	1	1
86	0	54	37	31	58	7	7	31	18	1.65	79.1503	0	1	0	0	1	0	0	0	0	0	0.259259	0	0	1	0	0	0	23.2434	0	0	0.249315	1	0	0	0	0	0	0	0	0	0	0.249315	1	1	1	1	1	1
70	0	41	27	35	65	9	8	37	22	1.38	76.0808	1	1	0	0	0	0	0	0	0	0	0.390244	0	0	1	0	0	0	21.7502	0	0	4.19726	1	0	0	0	0	0	0	0	0	0	4.19726	1	1	1	1	1	1
66	1	45	29	36	65	7	7	34	22	1.69	56.2485	1	1	1	0	0	0	0	0	0	0	0.311111	0	0	1	0	0	0	21.8724	0	0	1.87671	1	7	0	0	0	0	0	0	1	0	0.232877	0	1	1	1	1	1
79	0	44	28	37	68	7	7	35	17	1.41	64.8657	0	1	1	1	0	0	0	0	0	0	0.318182	0	0	1	0	0	0	18.9386	0	0	4.21918	1	0	0	0	0	0	0	0	0	0	4.21918	1	1	1	1	1	1
75	1	58	48	18	36	7	7	45	31	1.7	87.1822	1	1	1	1	0	0	0	0	0	0	0.241379	0	0	1	1	0	0	25.1486	0	0	4.23288	1	0	0	0	0	0	0	0	0	0	4.23288	1	1	1	1	1	1
67	1	45	26	41	72	9	8	42	17	1.92	63.7883	0	0	0	1	0	0	0	0	0	0	0.355556	0	0	1	0	0	0	29.7608	0	0	3.37808	1	0	0	0	0	0	0	0	0	0	3.37808	1	1	1	1	1	1
86	1	49	32	34	62	8	8	38		1.69	77.2808	1	0	0	0	0	1	0	0	0	0	0.326531	0	0	1	0	0		23.8289	0	0	2.49589	1	0	0	0	0	0	0	0	0	0	2.49589	1	1	1	1	1	1
90	0	46	30	34	63	9	8	31	27	1.523	83.4249	0	1	1	0	0	0	0	0	0	0	0.347826	0	0	1	0	0	0	23.9851	0	0	4.2	1	0	0	0	0	0	0	0	0	0	4.2	1	1	1	1	1	1
66	0	50	31	38	68	8	8	33	12	1.5	90.1315	0	1	1	0	0	0	0	0	0	0	0.32	0	0	1	0	0	0	22.3478	0	0	4.34247	1	0	0	0	0	0	0	0	0	0	4.34247	1	1	1	1	1	1
74	0	41	28	32	60	8	8	30		1.44	67.1798	0	1	1	1	0	0	0	0	0	0	0.390244	0	0	1	0	0		23.74	0	0	4.29863	1	0	0	0	0	0	0	0	0	0	4.29863	1	1	1	1	1	1
54	1	47	30	35	64	9	7	39	30	1.65	73.7327	1	1	1	1	0	0	0	0	0	0	0.297872	0	0	1	0	0	0	22.3081	0	0	4.29589	1	0	0	0	0	0	0	0	0	0	4.29589	1	1	1	1	1	1
71	0	45.2	34.6	23.5	47	9.6	9.1	36	25	1.5	93.5015	1	1	1	1	0	1	1	0	0	0	0.402655	0	0	1	1	0	0	26.8407	0	0	0.178082	1	0	0	0	0	0	0	0	0	0	0.178082	1	1	1	1	1	1
66	1	46	27	40	71	8	7	34	16	1.52	70.964	0	1	0	0	0	0	0	0	0	0	0.304348	0	0	1	0	0	0	21.5019	0	0	4.18082	1	0	0	0	0	0	0	0	0	0	4.18082	1	1	1	1	1	1
74	1	31	20	35	66	11	10	40	30	1.69	54.5564	1	1	0	1	1	0	0	0	0	0	0.645161	1	0	1	0	0	0	24.0882	0	0	4.3726	1	0	0	0	0	0	0	0	0	0	4.3726	1	1	1	1	1	1
87	0	40	27	33	62	9	9	60	71	1.6	68.1786	1	1	1	0	0	0	0	0	0	0	0.45	1	0	1	0	1	1	29.7284	0	1	0.90137	0	0	0	0	0	0	0	0	0	0	0.90137	0	1	1	1	1	1
78	1	47	43	9	20	10	10	40	25	1.57	104.366	1	1	1	1	0	0	1	0	0	0	0.425532	1	0	1	1	0	0	23.1247	0	1	3.03288	0	0	0	0	0	0	0	0	0	0	3.03288	0	1	1	1	1	1
53	0	45	28	38	68	7	7	35	23	1.46	65.1095	0	0	0	0	0	0	0	0	0	0	0.311111	0	0	1	0	0	0	21.9261	0	0	3.47123	1	0	0	0	0	0	0	0	0	0	3.47123	1	1	1	1	1	1
80	1	39	27	30	58	10	9	35	26	1.35	83.6892	0	1	0	0	0	0	0	0	0	0	0.461538	1	0	1	0	0	0	24.1437	0	0	3.83562	1	7	0	0	0	0	0	0	1	0	1.48767	0	1	1	1	1	1
76	0	44	31	29	56	7	8	30	17	1.42	70.4245	0	0	0	0	0	0	0	0	0	0	0.363636	0	0	1	0	0	0	18.902	0	0	4.42192	1	0	0	0	0	0	0	0	0	0	4.42192	1	1	1	1	1	1
79	1	50	35	29	57	10	10	39	17	1.83	99.1129	1	1	1	0	0	0	0	0	0	0	0.4	0	0	1	0	0	0	24.281	0	0	3.79452	1	0	0	0	0	0	0	0	0	0	3.79452	1	1	1	1	1	1
82	0	45	29	36	66	5	5	33	257	1.34	46.7228	0	1	1	0	0	0	0	0	0	0	0.222222	0	0	1	0	0	1	25.361	0	0	4.29315	1	0	0	0	0	0	0	0	0	0	4.29315	1	1	1	1	1	1
79	0	37	23	37	68	10	9	31	19	1.38	75.3404	1	1	0	1	0	0	0	0	0	0	0.486486	1	0	1	0	0	0	20.4444	0	0	4.26027	1	0	0	0	0	0	0	0	0	0	4.26027	1	1	1	1	1	1
64	0	44	28	36	66	7	6	32	20	1.29	64.5024	0	0	0	0	0	0	0	0	0	0	0.272727	0	0	1	0	0	0	28.5531	0	0	4.06027	1	0	0	0	0	0	0	0	0	0	4.06027	1	1	1	1	1	1
83	1	53	37	30	57	9	9	37	18	1.69	102.909	1	0	0	0	0	0	0	0	0	0	0.339623	0	0	1	0	0	0	22.4996	0	0	3.98904	1	0	0	0	0	0	0	0	0	0	3.98904	1	1	1	1	1	1
74	1	49.6	32.3	34.9	63.9	9	8	45.7	35.7	1.97	73.2266	1	1	1	1	0	1	0	0	0	0	0.322581	0	0	1	0	0	0	27.0842	0	0	4.41096	1	1	1	0	0	0	0	0	0	0	0.745205	0	0	1	1	1	1
65	1	50	34	32	60	9	9	39	24	2.12	74.3434	1	0	1	1	0	0	1	0	0	0	0.36	0	0	1	0	0	0	28.3951	0	0	4.33425	1	0	0	0	0	0	0	0	0	0	4.33425	1	1	1	1	1	1
76	1	49	32	35	64	8	9	42		1.64	86.1666	1	1	0	0	0	0	0	0	0	0	0.367347	0	0	1	0	0		21.048	0	0	3.56438	1	0	0	0	0	0	0	0	0	0	3.56438	1	1	1	1	1	1
70	1	42	28.4	32.4	61.1	8	8	24.2	10.9	1.7	59.2309	0	1	0	0	0	0	0	0	0	0	0.380952	0	0	1	0	0	0	23.5078	0	0	4.32603	1	0	0	0	0	0	0	0	0	0	4.32603	1	1	1	1	1	1
81	1	56	39	31	58	8	9	42	46	1.66	106.958	1	1	1	1	0	0	0	0	0	0	0.321429	0	0	1	0	0	1	27.8876	0	0	3.89041	1	0	0	0	0	0	0	0	0	0	3.89041	1	1	1	1	1	1
48	0	48	30	37	66	7	8	29		1.32	87.8994	0	0	0	0	0	0	0	0	0	0	0.333333	0	0	1	0	0		17.9817	0	0	2.15068	1	0	0	0	0	0	0	0	0	0	2.15068	1	1	1	1	1	1
93	0	38	25	35	65	6	6	28	24	1.06	55.0444	0	0	1	0	0	0	0	0	0	0	0.315789	0	0	1	0	0	0	14.7959	0	1	2.91233	0	1	1	0	0	0	0	0	0	0	2.88767	0	0	1	1	1	1
68	1	47	31	34	62	9	8	39	24	1.82	72.3756	1	0	1	1	0	0	1	0	0	0	0.340426	0	0	1	0	0	0	27.8852	0	0	4.07397	1	0	0	0	0	0	0	0	0	0	4.07397	1	1	1	1	1	1
76	0	58	45	23	45	8.1	6.9	39	27	1.57	102.758	1	1	1	0	0	0	0	0	0	0	0.237931	0	1	0	1	1	0	23.1247	0	0	3.60548	1	0	0	0	0	0	0	0	0	0	3.60548	1	1	1	1	1	1
66	1	46	35	23	46	10	6	37	24	1.71	68.6	0	1	1	1	0	0	1	0	0	0	0.26087	0	0	1	1	1	0	24.1672	0	1	2.38082	0	0	0	0	0	0	0	0	0	0	2.38082	0	1	1	1	1	1
87	1	41	26	36	67	7	6	33	17	1.53	48.1493	0	1	0	0	0	0	0	0	0	0	0.292683	0	0	1	0	0	0	17.782	0	0	4.06849	1	0	0	0	0	0	0	0	0	0	4.06849	1	1	1	1	1	1
76	0	42	30	29	55	8	10	45	48	1.41	83.7386	1	1	1	1	0	0	0	0	0	0	0.47619	1	0	1	0	0	1	25.0772	0	0	4.30411	1	1	1	0	0	0	0	0	0	0	0.389041	0	0	1	1	1	1
79	0	42.1	28.2	33	61.9	9.7	9.7	27	20	1.33	98.8332	0	0	0	1	0	0	0	1	0	1	0.460808	1	1	0	0	1	0	22.8129	0	0	4.43014	1	0	0	0	0	0	0	0	0	0	4.43014	1	1	1	1	1	1
60	0	44	27	39	70	8	7	31	20	1.26	79.3673	0	1	1	0	0	1	0	0	0	0	0.318182	0	0	1	0	0	0	19.5609	0	0	2.42192	1	0	0	0	0	0	0	0	0	0	2.42192	1	1	1	1	1	1
74	1	44	27	38	68	9	8	31	11	1.75	67.4147	1	1	1	1	0	0	0	0	0	0	0.363636	0	0	1	0	0	0	27.3909	0	0	4.30411	1	7	0	0	0	0	0	0	1	0	2.54521	0	1	1	1	1	1
47	0	46	30	35	64	6	6	30	15	1.51	53.8743	0	0	0	1	0	0	0	0	0	0	0.26087	0	0	1	0	0	0	20.83	0	0	4.13973	1	0	0	0	0	0	0	0	0	0	4.13973	1	1	1	1	1	1
44	1	47	32	34	62	8	8	24		1.8	67.5883	0	1	0	0	0	0	0	0	0	0	0.340426	0	0	1	0	0		21.7994	0	0	0.178082	1	0	0	0	0	0	0	0	0	0	0.178082	1	1	1	1	1	1
41	1	49	31	36	66	7	7	37	21	1.78	61.8852	0	0	0	1	0	0	0	0	0	0	0.285714	0	0	1	0	0	0	26.079	0	0	3.09863	1	0	0	0	0	0	0	0	0	0	3.09863	1	1	1	1	1	1
89	1	48	37	22	45	6	6	39	34	1.68	52.2024	0	1	0	1	0	0	1	0	0	0	0.25	0	0	1	1	1	0	25.0762	0	0	4.2	1	1	1	0	0	0	0	0	0	0	3.59452	0	0	1	1	1	1
61	1	58.5	48.4	17.3	35.5	7	7	43	41.3	1.68	89.5773	0	1	0	1	0	0	0	0	0	0	0.239316	0	0	1	1	1	0	24.0506	0	0	4.35342	1	2	0	1	0	0	0	0	0	0	1.48219	0	1	0	1	1	1
81	1	45	32	31	58	7	7	32	25	1.7	55.9176	1	1	1	1	0	0	0	0	0	0	0.311111	0	0	1	0	0	0	22.2656	0	0	3.69863	1	0	0	0	0	0	0	0	0	0	3.69863	1	1	1	1	1	1
57	1	46	32	29	56	7	6	28	15	1.61	55.8338	0	1	0	0	0	0	0	0	0	0	0.26087	0	0	1	0	0	0	19.1327	0	0	4.18904	1	0	0	0	0	0	0	0	0	0	4.18904	1	1	1	1	1	1
60	1	57	41	28	54	8	7	31	18	1.76	88.8991	0	0	0	1	0	0	1	0	0	0	0.245614	0	0	1	0	0	0	26.3465	0	0	0.00547945	1	0	0	0	0	0	0	0	0	0	0.00547945	1	1	1	1	1	1
85	0	41	27	35	64	7	8	28	12	1.45	61.2213	0	0	1	0	0	0	0	0	0	0	0.390244	0	0	1	0	0	0	22.3674	0	0	4.32603	1	0	0	0	0	0	0	0	0	0	4.32603	1	1	1	1	1	1
40	0	41.8	28.6	31.6	60	6	7	28.5	14.2	1.457	52.2685	0	0	0	0	0	0	0	0	0	0	0.334928	0	0	1	0	0	0	23.1111	0	0	2.24658	1	0	0	0	0	0	0	0	0	0	2.24658	1	1	1	1	1	1
85	0	35	22	37	69	8	7	21		1.165	58.6512	0	0	0	0	0	0	0	0	0	0	0.4	0	0	1	0	0		15.5054	0	0	0.6	1	0	0	0	0	0	0	0	0	0	0.6	1	1	1	1	1	1
69	0	45	33	28	54	8	8	40	21	1.512	74.7571	1	1	1	0	0	0	1	0	0	0	0.355556	0	0	1	0	0	0	20.83	0	0	4.39178	1	0	0	0	0	0	0	0	0	0	4.39178	1	1	1	1	1	1
61	1	45	29	35	65	8	7	29	14	1.606	64.6928	0	0	0	0	0	0	0	0	0	0	0.311111	0	0	1	0	0	0	23.8239	0	0	0	1	0	0	0	0	0	0	0	0	0	0	1	1	1	1	1	1
85	1	45	29	35	64	9	8	43	48	1.56	78.5087	0	1	0	1	0	1	0	0	0	0	0.355556	0	0	1	0	1	1	22.4323	0	1	2.42192	0	0	0	0	0	0	0	0	0	0	2.42192	0	1	1	1	1	1
42	0	49	30	38	68	8	7	33	24	1.52	79.0924	0	1	0	0	0	0	0	0	0	0	0.285714	0	0	1	0	0	0	23.1911	0	0	4.02466	1	0	0	0	0	0	0	0	0	0	4.02466	1	1	1	1	1	1
38	0	43	28	36	65	5	5	27		1.21	47.6995	0	0	0	0	0	0	0	0	0	0	0.232558	0	0	1	0	0		19.3878	0	0	3.85205	1	0	0	0	0	0	0	0	0	0	3.85205	1	1	1	1	1	1
70	1	48	30	39	69	18	9	41	23	1.78	145.499	0	1	0	1	0	0	0	0	0	0	0.375	0	1	0	0	0	0	25.8953	0	0	4.10137	1	0	0	0	0	0	0	0	0	0	4.10137	1	1	1	1	1	1
73	0	35	25	29	57	7	9	23	20	1.26	59.2811	1	0	0	0	0	0	0	0	0	0	0.514286	1	0	1	0	0	0	14.758	0	0	1.59452	1	0	0	0	0	0	0	0	0	0	1.59452	1	1	1	1	1	1
45	1	50	34	33	61	8	8	24	12	1.71	79.0627	0	1	0	0	0	1	0	0	0	0	0.32	0	0	1	0	0	0	20.8611	0	0	2.54247	1	0	0	0	0	0	0	0	0	0	2.54247	1	1	1	1	1	1
66	0	40	26	35	65	7	7	23	16	1.45	53.6294	0	0	0	0	0	0	0	0	0	0	0.35	0	0	1	0	0	0	20.5768	0	0	3.58904	1	0	0	0	0	0	0	0	0	0	3.58904	1	1	1	1	1	1
75	1	40	27	31	60	9	9	26	133	1.72	63.422	1	1	1	1	0	0	0	0	0	0	0.45	1	0	1	0	0	1	25.9563	0	0	3.93151	1	0	0	0	0	0	0	0	0	0	3.93151	1	1	1	1	1	1
63	1	36	23	35	66	9	9	27	12	1.69	54.552	1	1	0	1	0	1	0	0	0	0	0.5	1	0	1	0	0	0	24.4646	0	0	3.67945	1	0	0	0	0	0	0	0	0	0	3.67945	1	1	1	1	1	1
87	1	51	34	35	64	8	8	30	20	1.57	89.089	1	1	0	0	0	1	0	0	0	0	0.313725	0	0	1	0	0	0	17.8565	0	0	4.43836	1	0	0	0	0	0	0	0	0	0	4.43836	1	1	1	1	1	1
54	1	52	35	33	61	7	6	35	16	1.86	59.9477	0	1	0	0	0	0	0	0	0	0	0.230769	0	0	1	0	0	0	27.6095	0	0	3.83836	1	0	0	0	0	0	0	0	0	0	3.83836	1	1	1	1	1	1
90	0	35	23	34	64	7	7	39	34	1.43	43.5053	1	1	0	0	0	0	0	0	0	0	0.4	0	0	1	0	1	0	20.5049	0	1	0.545205	0	0	0	0	0	0	0	0	0	0	0.545205	0	1	1	1	1	1
51	1	51	37	27	52	7	8	34	20	1.94	66.4081	1	1	1	1	0	0	1	0	0	0	0.313725	0	0	1	0	0	0	30.478	1	0	0.767123	1	0	0	0	0	0	0	0	0	0	0.767123	1	1	1	1	1	1
84	1	50	35	30	57	7	7	31		1.72	66.3398	1	0	1	0	0	0	0	0	0	0	0.28	0	0	1	0	0		23.8751	0	0	1.16712	1	0	0	0	0	0	0	0	0	0	1.16712	1	1	1	1	1	1
58	0	50	33	33	62	6	6	36	23	1.6	58.9309	0	0	0	0	0	0	0	0	0	0	0.24	0	0	1	0	0	0	23.634	0	0	3.44932	1	0	0	0	0	0	0	0	0	0	3.44932	1	1	1	1	1	1
75	1	46	28	38	68	7	7	35	22	1.73	57.0688	1	1	1	1	0	0	0	0	0	0	0.304348	0	0	1	0	0	0	27.9688	0	0	4.35342	1	0	0	0	0	0	0	0	0	0	4.35342	1	1	1	1	1	1
69	1	40	25	35	64	15	11	33		1.58	117.689	1	1	0	0	0	1	0	1	0	0	0.55	1	1	0	0	0		21.875	0	0	4.46027	1	1	1	0	0	0	0	0	0	0	1.87945	0	0	1	1	1	1
89	0	46	30	35	65	8	9	42	45	1.21	105.005	0	0	0	0	0	1	0	0	0	0	0.391304	0	1	0	0	0	1	19.3878	0	0	0.189041	1	0	0	0	0	0	0	0	0	0	0.189041	1	1	1	1	1	1
79	1	58	46	20	41	8	9	58	52	1.79	105.401	0	1	1	1	0	0	0	0	0	0	0.310345	0	0	1	1	1	1	24.8016	0	0	4.47671	1	0	0	0	0	0	0	0	0	0	4.47671	1	1	1	1	1	1
70	1	50	32	36	66	10	10	37	24	1.7	106.692	1	1	0	0	0	1	0	0	0	0	0.4	0	0	1	0	0	0	23.5078	0	0	4.26575	1	0	0	0	0	0	0	0	0	0	4.26575	1	1	1	1	1	1
75	1	52	33	36	66	9	8	45	32	1.75	89.3338	0	1	0	1	0	0	0	1	0	0	0.307692	0	0	1	0	0	0	21.8871	0	0	4.08219	1	0	0	0	0	0	0	0	0	0	4.08219	1	1	1	1	1	1
64	1	46	30	35	64	9	9	37	17.8	1.77	77.4694	1	1	1	1	0	1	0	0	0	0	0.391304	0	0	1	0	0	0	24.093	0	0	3.57808	1	0	0	0	0	0	0	0	0	0	3.57808	1	1	1	1	1	1
37	0	47	31	33	62	8	7	28	12	1.7	65.8287	0	0	0	0	0	0	0	0	0	0	0.297872	0	0	1	0	0	0	23.7954	0	0	1.99452	1	0	0	0	0	0	0	0	0	0	1.99452	1	1	1	1	1	1
60	0	44	32	28	54	9	8	33	22	1.58	74.6682	0	0	0	0	0	0	0	0	0	0	0.363636	0	0	1	0	1	0	21.6041	0	0	2.01644	1	0	0	0	0	0	0	0	0	0	2.01644	1	1	1	1	1	1
69	1	52	33	37	66	10	8	38	23	1.68	100.233	1	1	1	1	0	0	0	0	0	0	0.307692	0	0	1	0	0	0	26.8386	0	0	4.03014	1	0	0	0	0	0	0	0	0	0	4.03014	1	1	1	1	1	1
95	0	39	27	32	60	8	8	47	45	1.267	70.3009	0	0	0	0	0	0	0	1	0	0	0.410256	0	0	1	0	1	1	17.9555	0	0	2.53973	1	0	0	0	0	0	0	0	0	0	2.53973	1	1	1	1	1	1
84	0	50	32	36	65	7	8	38	25	1.47	84.6861	0	1	0	0	0	0	0	0	0	0	0.32	0	0	1	0	0	0	25.4524	0	0	4.08493	1	0	0	0	0	0	0	0	0	0	4.08493	1	1	1	1	1	1
71	1	57	44	23	45	10	8	46	26	1.76	111.886	1	1	1	1	0	1	0	0	0	0	0.280702	0	0	1	1	0	0	25.3444	0	0	4.35342	1	0	0	0	0	0	0	0	0	0	4.35342	1	1	1	1	1	1
65	0	43	27	37	68	8	9	30	18	1.53	74.224	1	1	0	1	0	0	0	0	0	0	0.418605	0	0	1	0	0	0	26.8453	0	0	4.19726	1	0	0	0	0	0	0	0	0	0	4.19726	1	1	1	1	1	1
49	1	50	34	32	60	9	8	47	37	1.92	76.1643	0	1	0	0	0	0	0	0	0	0	0.32	0	0	1	0	1	0	27.6817	0	0	4.33425	1	0	0	0	0	0	0	0	0	0	4.33425	1	1	1	1	1	1
76	1	52	34	35	64	8	8	32	13	1.67	86.6001	1	1	1	1	0	1	1	0	0	0	0.307692	0	0	1	0	0	0	23.3355	0	0	3.6411	1	0	0	0	0	0	0	0	0	0	3.6411	1	1	1	1	1	1
62	1	50	35	30	56	10	9	37	20	1.92	88.1875	0	0	0	0	0	0	0	0	0	0	0.36	0	0	1	0	0	0	26.7036	0	0	4.35616	1	0	0	0	0	0	0	0	0	0	4.35616	1	1	1	1	1	1
76	1	55	38	30	57	8	8	53	37	1.88	84.7652	0	0	0	0	0	0	0	0	0	0	0.290909	0	0	1	0	1	0	27.6361	0	0	0.210959	1	0	0	0	0	0	0	0	0	0	0.210959	1	1	1	1	1	1
64	0	38	24	37	67	6	7	27	11	1.45	44.6295	1	1	0	0	0	0	0	0	0	0	0.368421	0	0	1	0	0	0	20.3954	0	0	4.18904	1	0	0	0	0	0	0	0	0	0	4.18904	1	1	1	1	1	1
63	1	50	32	37	66	9.6	9.2	42		1.649	101.243	0	1	0	0	0	0	0	0	0	0	0.368	0	0	1	0	0		28.632	0	1	0.441096	0	0	0	0	0	0	0	0	0	0	0.441096	0	1	1	1	1	1
77	1	58	44	24	47	8	9	36	19	1.82	103.663	1	1	1	1	0	0	1	0	0	0	0.310345	0	0	1	1	0	0	27.5482	0	1	3.28219	0	0	0	0	0	0	0	0	0	0	3.28219	0	1	1	1	1	1
86	1	44	29	33	62	7	8	29	12	1.76	56.8198	0	1	1	1	0	0	0	0	0	0	0.363636	0	0	1	0	0	0	25.3444	0	1	2.69315	0	0	0	0	0	0	0	0	0	0	2.69315	0	1	1	1	1	1
71	1	49	34	32	60	9	9	42	33.8	1.49	102.249	1	1	0	1	0	1	0	0	0	0	0.367347	0	0	1	0	0	0	20.6905	0	0	4.44932	1	2	0	1	0	0	0	0	0	0	0.263014	0	1	0	1	1	1
73	0	44	33	25	50	10	10	40	25	1.53	96.2296	1	1	1	1	0	1	0	0	0	0	0.454545	1	1	0	0	0	0	25.7778	0	1	2.98904	0	2	0	1	0	0	0	0	0	0	1.0274	0	1	0	1	1	1
83	1	45	32	28	55	8	8	40	27	1.53	73.8776	1	1	1	1	0	0	1	0	0	0	0.355556	0	0	1	0	0	0	22.8928	0	0	3.5863	1	0	0	0	0	0	0	0	0	0	3.5863	1	1	1	1	1	1
66	1	54	35	34	63	8	8	39	28	1.78	86.7228	0	1	0	1	0	0	0	0	0	0	0.296296	0	0	1	0	0	0	20.1092	0	0	3.29863	1	0	0	0	0	0	0	0	0	0	3.29863	1	1	1	1	1	1
76	1	52	40	24	48	9	9	28	16	1.392	120.97	0	1	0	0	0	1	0	0	0	0	0.346154	0	1	0	1	0	0	14.5822	0	1	0.947945	0	0	0	0	0	0	0	0	0	0	0.947945	0	1	1	1	1	1
95	0	55.7	44.2	20.6	41.6	10	7	32.2	31.2	1.55	113.492	1	1	1	0	0	1	0	0	0	0	0.251346	0	1	0	1	1	0	24.905	0	0	0.416438	1	0	0	0	0	0	0	0	0	0	0.416438	1	1	1	1	1	1
74	0	44.4	28.2	36.5	66.4	6.6	6.2	37	42	1.3	63.7578	0	1	1	0	0	0	0	0	0	0	0.279279	0	0	1	0	1	0	21.0279	0	1	3.18082	0	0	0	0	0	0	0	0	0	0	3.18082	0	1	1	1	1	1
63	0	42	27	36	65	7	7	32	17	1.459	57.8971	0	0	1	0	0	0	0	0	0	0	0.333333	0	0	1	0	0	0	22.4536	0	0	3.8137	1	0	0	0	0	0	0	0	0	0	3.8137	1	1	1	1	1	1
70	0	42	26	37	68	7	7	31	16	1.44	58.661	0	1	0	0	0	0	0	0	0	0	0.333333	0	0	1	0	0	0	18.4265	0	0	0.0684932	1	0	0	0	0	0	0	0	0	0	0.0684932	1	1	1	1	1	1
82	1	44	30	31	59	7	9	34	17	1.58	68.8858	1	1	0	0	0	0	0	0	0	0	0.409091	0	0	1	0	0	0	20.9572	0	1	2.14521	0	0	0	0	0	0	0	0	0	0	2.14521	0	1	1	1	1	1
78	1	44	29	34	63	10	10	39	21	1.66	88.6936	1	1	1	1	0	0	0	0	0	0	0.454545	1	0	1	0	0	0	24.3046	0	0	3.6411	1	0	0	0	0	0	0	0	0	0	3.6411	1	1	1	1	1	1
60	1	56	40	26	55	9	8	40	41	1.36	130.552	0	1	0	1	1	1	0	0	0	0	0.285714	0	1	0	0	0	0	21.8724	0	0	1.26575	1	0	0	0	0	0	0	0	0	0	1.26575	1	1	1	1	1	1
50	0	45	30	33	65	6	9	27	17	1.57	66.1762	0	0	0	1	0	0	0	0	0	0	0.4	0	0	1	0	0	0	23.1247	0	0	0	1	0	0	0	0	0	0	0	0	0	0	1	1	1	1	1	1
90	0	41	26	38	68	7	7	34	28.5	1.52	53.3436	0	1	0	0	0	0	0	0	0	0	0.341463	0	0	1	0	0	0	23.9224	0	0	0.923288	1	0	0	0	0	0	0	0	0	0	0.923288	1	1	1	1	1	1
76	0	36	24	34	65	7	6	37		1.43	41.3054	0	1	0	0	0	0	0	0	0	0	0.333333	0	0	1	0	0		24.3948	0	0	3.92055	1	0	0	0	0	0	0	0	0	0	3.92055	1	1	1	1	1	1
63	1	41	27	34	63	11	10	53	47	1.57	89.7753	0	1	0	1	1	1	0	0	0	0	0.487805	1	0	1	0	0	1	23.1247	0	0	3.96986	1	0	0	0	0	0	0	0	0	0	3.96986	1	1	1	1	1	1
69	1	55	36	34	62	9	8	40	27	1.77	97.2423	1	1	0	0	0	1	0	0	0	0	0.290909	0	0	1	0	0	0	26.398	0	0	3.67671	1	0	0	0	0	0	0	0	0	0	3.67671	1	1	1	1	1	1
79	0	42.1	27	35.9	65.8	7.5	6.8	37	21	1.34	65.0627	0	0	0	0	0	0	0	0	0	0	0.32304	0	0	1	0	0	0	18.4202	0	0	2.06575	1	0	0	0	0	0	0	0	0	0	2.06575	1	1	1	1	1	1
81	1	48	33	31	58	6	7	36	25	1.61	60.1467	0	0	0	0	0	0	0	0	0	0	0.291667	0	0	1	0	0	0	0.566893	0	0	4.22192	1	1	1	0	0	0	0	0	0	0	3.49041	0	0	1	1	1	1
70	1	43	30	31	58	11	11	42	28	1.74	93.2981	1	1	0	0	0	0	0	0	0	0	0.511628	1	0	1	0	0	0	27.0051	0	0	2.22466	1	0	0	0	0	0	0	0	0	0	2.22466	1	1	1	1	1	1
72	1	48	30	38	68	7	7	35	20	1.53	69.4621	0	1	1	1	0	0	0	0	0	0	0.291667	0	0	1	0	0	0	20.3125	0	1	3.30137	0	0	0	0	0	0	0	0	0	0	3.30137	0	1	1	1	1	1
61	1	49	30	38	68	6	8	35	14	1.84	59.8672	0	1	0	0	0	0	0	0	0	0	0.326531	0	0	1	0	0	0	26.8923	0	0	4.35342	1	0	0	0	0	0	0	0	0	0	4.35342	1	1	1	1	1	1
51	1	57	44	23	45	6	7	36	15	2.01	65.3214	0	1	0	1	0	0	1	0	0	0	0.245614	0	0	1	1	0	0	27.7551	0	0	4.35616	1	0	0	0	0	0	0	0	0	0	4.35616	1	1	1	1	1	1
63	1	45	30	34	63	9	9	34	18	1.83	72.2534	0	0	0	0	0	0	0	0	0	0	0.4	0	0	1	0	0	0	24.9135	0	0	0.0356164	1	0	0	0	0	0	0	0	0	0	0.0356164	1	1	1	1	1	1
73	0	45	28	39	69	6	6	29		1.45	53.976	0	1	0	1	0	0	0	0	0	1	0.266667	0	0	1	0	0		21.3593	0	0	3.63014	1	0	0	0	0	0	0	0	0	0	3.63014	1	1	1	1	1	1
61	0	48	30	38	67	7	7	29	18	1.36	78.1448	0	0	0	0	0	0	0	0	0	0	0.291667	0	0	1	0	0	0	17.3569	0	0	3.95342	1	0	0	0	0	0	0	0	0	0	3.95342	1	1	1	1	1	1
89	1	53	41	23	46	10	8	53	101	1.55	112.204	1	1	1	1	0	0	1	1	0	1	0.301887	0	0	1	1	1	1	18.5078	0	0	4.03562	1	0	0	0	0	0	0	0	0	0	4.03562	1	1	1	1	1	1
84	0	50	32	38	67	8	8	35	20	1.45	93.2395	0	1	1	1	0	0	0	0	0	1	0.32	0	0	1	0	0	0	21.3593	0	0	2.96164	1	0	0	0	0	0	0	0	0	0	2.96164	1	1	1	1	1	1
47	1	48	31	35	65	13	13	40	19	1.99	123.183	0	1	0	0	0	1	0	0	0	0	0.541667	1	1	0	0	0	0	27.102	0	0	3.72329	1	0	0	0	0	0	0	0	0	0	3.72329	1	1	1	1	1	1
73	0	39	25	37	68	9	8	29	21	1.33	72.7517	1	1	0	0	0	0	0	0	0	0	0.410256	0	0	1	0	0	0	17.7458	0	0	4.12877	1	0	0	0	0	0	0	0	0	0	4.12877	1	1	1	1	1	1
71	0	45	28	37	67	6	7	30	19	1.47	58.8556	1	1	0	0	0	0	0	0	0	0	0.311111	0	0	1	0	0	0	22.7399	0	0	3.28493	1	0	0	0	0	0	0	0	0	0	3.28493	1	1	1	1	1	1
81	0	43	26	39	70	9	9	28		1.44	85.2076	1	1	1	1	0	0	0	0	0	0	0.418605	0	0	1	0	0		24.864	0	1	1.12055	0	7	0	0	0	0	0	0	1	0	1.06575	0	1	1	1	1	1
64	0	42	29	32	61	9	9	28		1.53	77.1708	0	0	0	0	0	0	0	0	0	0	0.428571	1	0	1	0	0		20.3125	0	0	4.04932	1	0	0	0	0	0	0	0	0	0	4.04932	1	1	1	1	1	1
84	1	44	29	34	64	9	8	24	14	1.64	71.9364	1	0	1	0	0	0	0	0	0	0	0.363636	0	0	1	0	0	0	21.9363	0	0	4.00822	1	0	0	0	0	0	0	0	0	0	4.00822	1	1	1	1	1	1
79	1	49	32	36	65	9	9	42	38	1.63	93.4671	1	1	0	1	0	1	0	0	0	0	0.367347	0	0	1	0	0	0	23.1473	0	0	4.44384	1	6	0	0	0	0	0	1	0	0	0.720548	0	1	1	1	0	1
61	0	47	31	34	62	8	8	49	58	1.64	74.1823	1	1	0	0	0	0	0	0	0	0	0.340426	0	0	1	0	1	1	20.1956	0	0	4.09041	1	0	0	0	0	0	0	0	0	0	4.09041	1	1	1	1	1	1
87	1	46	30.2	34.3	63.4	8	8.1	67	112	1.49	79.3738	0	1	1	1	0	1	0	0	0	0	0.352174	0	0	1	0	1	1	20.6905	0	0	0.775342	1	0	0	0	0	0	0	0	0	0	0.775342	1	1	1	1	1	1
76	0	53	43	18	38	8	7	33	21	1.34	102.793	1	0	0	1	0	1	0	0	0	0	0.264151	0	1	0	1	0	0	19.1111	0	0	4.06575	1	0	0	0	0	0	0	0	0	0	4.06575	1	1	1	1	1	1
66	1	42	29	30	58	8	8	28	9	1.59	63.3287	0	0	0	0	0	0	0	0	0	0	0.380952	0	0	1	0	0	0	17.9931	0	0	4.10959	1	0	0	0	0	0	0	0	0	0	4.10959	1	1	1	1	1	1
77	0	45	30	33	62	7	8	32	16.3	1.49	69.7293	1	0	0	0	0	0	0	0	0	0	0.355556	0	0	1	0	0	0	26.3779	0	1	1.45479	0	0	0	0	0	0	0	0	0	0	1.45479	0	1	1	1	1	1
77	0	39	25	37	67	13	14	35		1.36	139.591	0	1	1	1	1	0	0	0	0	0	0.717949	1	1	0	0	0		18.369	0	0	4.43014	1	0	0	0	0	0	0	0	0	0	4.43014	1	1	1	1	1	1
79	1	47	31	35	64	7	6	27	13	1.59	58.6993	0	0	0	0	0	0	0	0	0	0	0.255319	0	0	1	0	0	0	22.2656	0	0	3.95068	1	0	0	0	0	0	0	0	0	0	3.95068	1	1	1	1	1	1
86	1	40	27	33	62	12	9	35	20	1.5	90.4005	1	1	1	1	0	0	0	0	0	0	0.45	1	0	1	0	0	0	22.0604	0	0	3.60822	1	0	0	0	0	0	0	0	0	0	3.60822	1	1	1	1	1	1
86	1	47	33	30	57	10	9	31	24	1.85	82.6035	1	1	1	0	0	1	1	0	0	0	0.382979	0	0	1	0	0	0	26.5731	0	0	2.20548	1	0	0	0	0	0	0	0	0	0	2.20548	1	1	1	1	1	1
94	1	40	26	35	64	6	6	25		1.298	49.1051	0	0	0	0	0	0	0	0	0	0	0.3	0	0	1	0	0		17.9449	0	1	0.331507	0	0	0	0	0	0	0	0	0	0	0.331507	0	1	1	1	1	1
70	1	46	30	34	63	9	9	41	26	1.73	79.2606	0	0	0	0	0	0	0	0	0	0	0.391304	0	0	1	0	0	0	22.6757	0	0	3.96986	1	0	0	0	0	0	0	0	0	0	3.96986	1	1	1	1	1	1
85	1	41.7	27.1	35	64.7	10	10	33.3	21.2	1.65	81.8759	0	1	0	0	0	0	0	0	0	0	0.479616	1	0	1	0	0	0	23.2434	0	1	0.271233	0	0	0	0	0	0	0	0	0	0	0.271233	0	1	1	1	1	1
84	0	48	40	16	35	8	9	34	25	1.24	110.061	0	1	1	0	1	1	0	0	0	0	0.375	0	1	0	1	0	0	17.1225	0	0	3.4274	1	0	0	0	0	0	0	0	0	0	3.4274	1	1	1	1	1	1
72	0	39	26	33	62	6	6	29	15	1.4	43.5806	1	0	1	0	0	0	0	0	0	0	0.307692	0	0	1	0	0	0	19.6506	0	0	3.53425	1	0	0	0	0	0	0	0	0	0	3.53425	1	1	1	1	1	1
88	0	38	26	31	60	8	8	29	20	1.28	66.6853	0	1	0	0	0	0	0	0	0	0	0.421053	1	0	1	0	0	0	18.5108	0	0	0.134247	1	0	0	0	0	0	0	0	0	0	0.134247	1	1	1	1	1	1
83	1	46	30.3	34.1	63.1	11	10.8	42	24	1.73	103.077	1	1	1	1	0	0	0	0	0	0	0.469565	1	0	1	0	0	0	27.3438	0	1	1.85205	0	7	0	0	0	0	0	0	1	0	1.39726	0	1	1	1	1	1
68	1	68	58	13	28	10	8	52	53	1.77	151.182	1	1	1	1	0	1	1	0	0	0	0.235294	0	1	0	1	0	1	25.0399	0	0	1.78904	1	1	1	0	0	0	0	0	0	0	0.0876712	0	0	1	1	1	1
92	0	51	39	23	46	9	9	41	44	1.53	106.506	1	1	0	0	0	0	0	0	0	0	0.352941	0	1	0	1	1	1	27.3923	0	0	3.47123	1	7	0	0	0	0	0	0	1	0	1.41918	0	1	1	1	1	1
71	1	45	28	37.8	68	7	6	25.3	13.4	1.577	54.8623	1	0	1	1	0	0	1	0	0	0	0.266667	0	0	1	0	0	0	20.9572	0	0	4.26027	1	0	0	0	0	0	0	0	0	0	4.26027	1	1	1	1	1	1
66	1	48	30	38	68	7	8	37	22	1.77	65.5521	0	0	0	1	0	0	0	0	0	0	0.333333	0	0	1	0	0	0	22.571	0	1	3.26575	0	0	0	0	0	0	0	0	0	0	3.26575	0	1	1	1	1	1
84	1	45	33	25	50	8	9	41	31	1.55	79.0152	0	1	1	1	0	0	1	0	0	0	0.4	0	0	1	0	1	0	21.0938	0	0	3.4137	1	0	0	0	0	0	0	0	0	0	3.4137	1	1	1	1	1	1
65	0	39	26	32	61	7	7	30	18	1.39	53.6064	0	0	0	0	0	0	0	0	0	0	0.358974	0	0	1	0	0	0	20.1746	0	0	1.34521	1	0	0	0	0	0	0	0	0	0	1.34521	1	1	1	1	1	1
48	0	49	32	43	63	6	7	35	14	1.54	65.1984	0	0	0	1	0	0	0	0	0	0	0.285714	0	0	1	0	0	0	21.6311	0	0	0.0136986	1	0	0	0	0	0	0	0	0	0	0.0136986	1	1	1	1	1	1
68	1	43.6	29.6	32.1	60.5	10	9	38	30.3	1.56	86.6311	1	1	0	1	0	1	1	0	0	0	0.412844	0	0	1	0	0	0	20.0233	0	0	4.08767	1	0	0	0	0	0	0	0	0	0	4.08767	1	1	1	1	1	1
71	1	50	35	31	58	13	12	45	21	2.11	117.062	1	1	1	1	0	0	0	0	0	0	0.48	1	1	0	0	0	0	36.1395	1	0	4.42466	1	0	0	0	0	0	0	0	0	0	4.42466	1	1	1	1	1	1
80	0	49	30	38	68	7	7	36	26	1.22	90.2916	1	1	1	1	0	1	0	0	0	0	0.285714	0	0	1	0	0	0	18.1916	0	0	3.6137	1	6	0	0	0	0	0	1	0	0	2.18904	0	1	1	1	0	1
71	1	56	38	32	59	7	6	28	14	1.82	69.8943	0	1	0	0	0	1	0	0	0	0	0.214286	0	0	1	0	0	0	23.1014	0	0	3.94521	1	7	0	0	0	0	0	0	1	0	3.40548	0	1	1	1	1	1
57	1	58	52	11	24	8	9	44	31	1.69	111.638	1	1	0	1	0	0	0	0	0	0	0.310345	0	0	1	1	0	0	24.0882	0	1	1.78082	0	3	0	0	1	0	0	0	0	0	1.70411	0	1	1	0	1	1
44	0	51	25	36	65	7	8	39	17	1.53	84.2037	0	0	0	0	0	1	0	0	0	0	0.313725	0	0	1	0	0	0	19.5854	0	0	0.624658	1	0	0	0	0	0	0	0	0	0	0.624658	1	1	1	1	1	1
69	1	57	50	12	26	9	10	42	40	1.44	146.631	1	1	0	0	1	1	0	1	0	0	0.350877	0	1	0	1	0	0	20.9321	0	1	0.778082	0	0	0	0	0	0	0	0	0	0	0.778082	0	1	1	1	1	1
81	1	44	29	35	64	8	8	35	18	1.66	65.566	1	1	1	0	0	1	0	0	0	0	0.363636	0	0	1	0	0	0	26.3702	0	0	4.33699	1	0	0	0	0	0	0	0	0	0	4.33699	1	1	1	1	1	1
50	0	50	36	28	53	13	9	38	23	1.63	126.713	1	0	1	0	0	0	0	0	0	0	0.36	0	1	0	0	0	0	29.3847	0	0	4.34795	1	0	0	0	0	0	0	0	0	0	4.34795	1	1	1	1	1	1
80	1	49	31	36	65	9	9	40	32	1.73	88.0644	1	1	1	0	0	0	0	0	0	0	0.367347	0	0	1	0	0	0	24.2424	0	0	1.01918	1	0	0	0	0	0	0	0	0	0	1.01918	1	1	1	1	1	1
76	1	46	30	34	63	9	10	30	12	1.7	86.7677	0	1	0	0	0	0	0	0	0	0	0.434783	1	0	1	0	0	0	23.3976	0	0	3.4137	1	7	0	0	0	0	0	0	1	0	3.38356	0	1	1	1	1	1
66	1	51	33	36	65	7	8	33	16	1.77	72.7862	1	1	0	1	0	0	1	0	0	0	0.313725	0	0	1	0	0	0	21.9713	0	0	3.5863	1	0	0	0	0	0	0	0	0	0	3.5863	1	1	1	1	1	1
82	1	45	32	29	56	8	9	30	19.1	1.55	79.0152	1	0	0	0	0	0	0	0	0	0	0.4	0	0	1	0	0	0	20.4467	0	0	4.30959	1	0	0	0	0	0	0	0	0	0	4.30959	1	1	1	1	1	1
56	1	50	34	31	58	8	8	40	26.9	1.91	70.7839	0	0	0	0	0	0	0	0	0	0	0.32	0	0	1	0	1	0	24.2123	0	0	4.28219	1	0	0	0	0	0	0	0	0	0	4.28219	1	1	1	1	1	1
66	1	49	34	31	59	9	9	36	13	1.79	85.1125	0	0	0	0	0	0	0	0	0	0	0.367347	0	0	1	0	0	0	23.5294	0	0	0.545205	1	0	0	0	0	0	0	0	0	0	0.545205	1	1	1	1	1	1
84	1	43	27	37	68	8	9	29	19	1.51	75.2071	0	0	0	1	0	0	0	0	0	0	0.418605	0	0	1	0	0	0	21.7784	0	0	3.9589	1	7	0	0	0	0	0	0	1	0	1.86849	0	1	1	1	1	1
76	1	46	29	36	66	7	9	40	17	1.6	73.3162	0	0	1	1	0	0	0	0	0	0	0.391304	0	0	1	0	0	0	25.3902	0	0	3.89315	1	0	0	0	0	0	0	0	0	0	3.89315	1	1	1	1	1	1
77	1	44	28	38	68	11	10	40	25	1.8	87.5642	1	1	0	0	0	0	0	0	0	0	0.454545	1	0	1	0	0	0	22.9854	0	0	4.20548	1	7	0	0	0	0	0	0	1	0	0.627397	0	1	1	1	1	1
84	1	42	28	34	63	9	8	35	23	1.58	69.1359	0	0	0	1	0	0	0	0	0	0	0.380952	0	0	1	0	0	0	22.5466	0	0	1.26575	1	0	0	0	0	0	0	0	0	0	1.26575	1	1	1	1	1	1
62	1	53	36	31	58	9	8	38	20	1.82	88.7423	0	0	0	0	0	0	0	0	0	0	0.301887	0	0	1	0	0	0	23.939	0	0	0	1	0	0	0	0	0	0	0	0	0	0	1	1	1	1	1	1
84	0	38	25	34	64	9	9	38	28	1.46	68.808	1	1	0	1	0	1	0	0	0	0	0.473684	1	0	1	0	0	0	24.9896	0	0	4.35068	1	0	0	0	0	0	0	0	0	0	4.35068	1	1	1	1	1	1
59	1	48	37	23	47	8	7	37	21	1.69	68.6551	1	1	1	1	0	0	1	0	0	0	0.291667	0	0	1	1	0	0	21.6128	0	0	4.06575	1	0	0	0	0	0	0	0	0	0	4.06575	1	1	1	1	1	1
74	1	57	42	26	50	9	9	44	33	1.74	113.172	0	0	1	0	0	0	0	1	0	0	0.315789	0	0	1	0	0	0	23.6652	0	0	1.48493	1	0	0	0	0	0	0	0	0	0	1.48493	1	1	1	1	1	1
58	1	55	34	38	67	8	8	41	29	1.9	83.8729	0	0	0	0	0	0	0	0	0	0	0.290909	0	0	1	0	0	0	27.6601	0	1	2.89315	0	0	0	0	0	0	0	0	0	0	2.89315	0	1	1	1	1	1
67	0	41	27	35	65	6	7	28	16.7	1.16	63.5072	1	1	0	0	0	0	0	0	0	0	0.341463	0	0	1	0	0	0	16.1377	0	0	4.40548	1	0	0	0	0	0	0	0	0	0	4.40548	1	1	1	1	1	1
76	0	39	26	33	63	9	8	24	12	1.21	79.9667	0	0	0	0	0	0	0	0	0	0	0.410256	0	0	1	0	0	0	16.4196	0	0	0.2	1	0	0	0	0	0	0	0	0	0	0.2	1	1	1	1	1	1
17	0	42	28	34	63	6	6	26	14	1.46	47.5133	0	0	0	0	0	0	0	0	0	0	0.285714	0	0	1	0	0	0	16.7311	0	0	0.0191781	1	0	0	0	0	0	0	0	0	0	0.0191781	1	1	1	1	1	1
84	1	43	28	35	64	7	7	30	15	1.34	65.6204	0	0	0	0	0	0	0	0	0	0	0.325581	0	0	1	0	0	0	16.4366	0	0	1.89315	1	0	0	0	0	0	0	0	0	0	1.89315	1	1	1	1	1	1
77	0	42	28	35	64	8	8	34	20	1.42	70.9103	0	1	0	0	0	0	0	0	0	0	0.380952	0	0	1	0	0	0	24.7325	0	0	2.96986	1	0	0	0	0	0	0	0	0	0	2.96986	1	1	1	1	1	1
66	0	51.1	34.5	32.5	60.5	8	9	27.3	16.5	1.44	105.38	0	1	1	0	0	1	0	0	0	0	0.35225	0	1	0	0	0	0	17.4906	0	0	4.40548	1	0	0	0	0	0	0	0	0	0	4.40548	1	1	1	1	1	1
87	0	47	33	30	58	9	8	30		1.62	81.3109	1	1	1	0	0	0	0	0	0	0	0.340426	0	0	1	0	0		28.1337	0	0	4.29589	1	0	0	0	0	0	0	0	0	0	4.29589	1	1	1	1	1	1
80	0	55	47	13	28	10	10	41	35	1.36	156.306	1	1	0	1	0	1	0	0	0	0	0.363636	0	1	0	1	0	0	20.5442	0	1	2.21918	0	7	0	0	0	0	0	0	1	0	1.69589	0	1	1	1	1	1
35	0	52.7	33.3	36.8	66.2	8	9	42.6	20.8	2.07	77.2701	0	0	0	0	0	0	0	0	0	0	0.341556	0	0	1	0	0	0	35.4979	1	0	1.03562	1	0	0	0	0	0	0	0	0	0	1.03562	1	1	1	1	1	1
67	0	33	21	37	68	10	11	29	16	1.39	72.7418	0	1	0	0	0	0	0	0	0	0	0.666667	1	0	1	0	0	0	23.3056	0	0	2.63288	1	0	0	0	0	0	0	0	0	0	2.63288	1	1	1	1	1	1
66	1	43	30	32	60	10	10	30	17	1.72	82.4941	1	1	0	1	0	0	0	0	0	0	0.465116	1	0	1	0	0	0	25.5296	0	0	3.30685	1	3	0	0	1	0	0	0	0	0	1.49315	0	1	1	0	1	1
70	1	46	33	29	55	9	9	34	20	1.97	69.6045	1	0	1	0	0	0	0	0	0	0	0.391304	0	0	1	0	1	0	27.0842	0	0	1.49589	1	0	0	0	0	0	0	0	0	0	1.49589	1	1	1	1	1	1
78	1	51	34	32	60	8	8	32.4		1.61	86.8756	1	0	1	1	0	0	0	0	0	0	0.313725	0	0	1	0	0		24.0346	0	0	4.18082	1	0	0	0	0	0	0	0	0	0	4.18082	1	1	1	1	1	1
85	1	40	26	33	63	6	6	32	20	1.42	44.8862	0	0	0	0	0	0	0	0	0	0	0.3	0	0	1	0	0	0	18.2563	0	0	1.99452	1	0	0	0	0	0	0	0	0	0	1.99452	1	1	1	1	1	1
38	0	48	29	38	68	7	6	29	11	1.59	60.9033	0	0	0	0	0	0	0	0	0	0	0.25	0	0	1	0	0	0	25.721	0	0	3.60548	1	0	0	0	0	0	0	0	0	0	3.60548	1	1	1	1	1	1
73	0	41	28	31	60	7	8	40	23	1.43	62.0775	1	1	1	0	0	0	0	0	0	0	0.390244	0	0	1	0	0	0	25.2081	0	0	0	1	0	0	0	0	0	0	0	0	0	0	1	1	1	1	1	1
71	0	60	38	37	66	11	9	42		1.775	138.745	1	1	0	0	0	1	0	0	0	0	0.3	0	1	0	0	0		34.1749	1	0	3.48767	1	8	0	0	0	0	0	0	0	1	1.75342	0	1	1	1	1	1
76	0	41	27	34	63	10	10	28	24	1.3	101.159	1	1	0	0	0	0	0	0	0	0	0.487805	1	1	0	0	0	0	18.0172	0	0	4.22192	1	0	0	0	0	0	0	0	0	0	4.22192	1	1	1	1	1	1
89	0	50	33	34	63	11	11	40	28	1.66	124.423	1	1	1	1	0	0	0	0	0	0	0.44	1	1	0	0	0	0	27.1816	0	1	4.07945	0	0	0	0	0	0	0	0	0	0	4.07945	0	1	1	1	1	1
63	1	55.7	39.5	29.1	55.3	10	9	44.5	38.8	1.8	112.794	0	1	1	0	0	0	0	0	0	0	0.32316	0	0	1	0	0	0	15.3279	0	0	4.28219	1	1	1	0	0	0	0	0	0	0	3.46849	0	0	1	1	1	1
68	1	50	38	25	49	10	9	45	37	1.81	93.547	0	1	1	1	0	0	1	0	0	0	0.36	0	0	1	1	0	0	23.597	0	0	3.96712	1	0	0	0	0	0	0	0	0	0	3.96712	1	1	1	1	1	1
61	1	48.1	29.5	38.7	68.9	9.4	8.1	35	16	1.91	74.4951	1	1	1	1	0	0	1	0	0	0	0.336798	0	0	1	0	0	0	38.1561	1	0	2.8411	1	0	0	0	0	0	0	0	0	0	2.8411	1	1	1	1	1	1
77	1	66.6	57.5	13.7	28.4	9	8	41.9	44.2	1.46	164.616	1	1	0	1	0	1	0	0	0	0	0.24024	0	1	0	1	1	1	19.7239	0	1	2.30411	0	1	1	0	0	0	0	0	0	0	2.21918	0	0	1	1	1	1
81	1	52	33	36	66	9	9	73	180	1.67	100.833	1	1	0	1	0	0	0	1	0	0	0.346154	0	0	1	0	1	1	22.4059	0	0	4.02466	1	1	1	0	0	0	0	0	0	0	2.17808	0	0	1	1	1	1
65	0	39	26	33	62	7	8	24	16	1.23	66.388	0	1	0	0	0	0	0	0	0	0	0.410256	0	0	1	0	0	0	17.5981	0	0	2.73425	1	0	0	0	0	0	0	0	0	0	2.73425	1	1	1	1	1	1
88	0	36	25	32	61	9	7	26	17	1.18	66.2446	0	1	0	1	0	0	0	0	0	0	0.388889	0	0	1	0	0	0	19.7134	0	1	1.03014	0	7	0	0	0	0	0	0	1	0	0.745205	0	1	1	1	1	1
53	0	43	29	32	61	7	7	31	16	1.47	59.8172	0	0	0	0	0	0	0	0	0	0	0.325581	0	0	1	0	0	0	20.5457	0	0	0	1	0	0	0	0	0	0	0	0	0	0	1	1	1	1	1	1
89	1	56	48	14	29	10	10	52	60	1.58	138.681	1	1	0	1	0	0	0	0	0	0	0.357143	0	1	0	1	1	1	26.0584	0	1	0.813699	0	0	0	0	0	0	0	0	0	0	0.813699	0	1	1	1	1	1
69	1	41	27	35	65	9	6	33	14	1.57	56.5419	0	1	1	1	0	0	1	0	0	0	0.292683	0	0	1	0	0	0	22.8329	0	0	1.56712	1	0	0	0	0	0	0	0	0	0	1.56712	1	1	1	1	1	1
81	0	52	32	38	68	10	11	41	29	1.64	126.022	0	1	0	0	0	0	0	0	0	1	0.423077	1	1	0	0	0	0	25.2363	0	0	0.115068	1	0	0	0	0	0	0	0	0	0	0.115068	1	1	1	1	1	1
63	1	49	32	35	64	9	9	37	23	1.68	90.6854	0	0	0	1	0	0	0	0	0	0	0.367347	0	0	1	0	0	0	19.0451	0	0	1.61918	1	0	0	0	0	0	0	0	0	0	1.61918	1	1	1	1	1	1
75	1	50	34	32	61	8	8	38	29	1.45	93.2395	1	0	0	0	0	0	0	0	0	0	0.32	0	0	1	0	0	0	17.9688	0	0	3.98904	1	0	0	0	0	0	0	0	0	0	3.98904	1	1	1	1	1	1
48	1	49	31	37	66	9	8	37	25	1.67	84.6187	1	1	1	1	0	0	0	0	0	0	0.326531	0	0	1	0	0	0	23.6244	0	0	4.0274	1	0	0	0	0	0	0	0	0	0	4.0274	1	1	1	1	1	1
75	0	36	23	36	67	7	6	19		1.25	47.2534	0	0	0	0	0	0	0	0	0	0	0.333333	0	0	1	0	0		16	0	0	4.40548	1	0	0	0	0	0	0	0	0	0	4.40548	1	1	1	1	1	1
70	0	44	31	30	57	7	7	30	19	1.32	69.2884	0	0	0	0	0	0	0	0	0	0	0.318182	0	0	1	0	0	0	17.313	0	0	2.51233	1	0	0	0	0	0	0	0	0	0	2.51233	1	1	1	1	1	1
80	0	44	31	33	57	6	6	32	23	1.38	54.5218	0	1	1	0	0	0	0	0	0	0	0.272727	0	0	1	0	0	0	20.4444	0	0	1.5726	1	0	0	0	0	0	0	0	0	0	1.5726	1	1	1	1	1	1
89	0	39.7	28.4	28.5	55.5	9.5	8.5	35	19	1.32	81.6431	0	1	0	0	1	0	0	0	0	0	0.428212	1	0	1	0	0	0	17.9817	0	1	1.1863	0	0	0	0	0	0	0	0	0	0	1.1863	0	1	1	1	1	1
69	1	58.2	39.4	32.3	59.8	8	9.5	44.9	25.1	1.92	102.553	0	0	1	1	0	1	1	0	0	0	0.32646	0	0	1	0	0	0	25.1429	0	1	1.10685	0	0	0	0	0	0	0	0	0	0	1.10685	0	1	1	1	1	1
43	1	48	33	32	60	9	8	35	17	2.01	67.8985	0	0	0	0	0	0	0	0	0	0	0.333333	0	0	1	0	0	0	24.1517	0	0	0.161644	1	0	0	0	0	0	0	0	0	0	0.161644	1	1	1	1	1	1
66	1	41	27	33	61	9	8	40	22	1.66	63.2479	1	1	0	1	0	0	1	0	0	0	0.390244	0	0	1	0	0	0	22.0386	0	0	4.29315	1	7	0	0	0	0	0	0	1	0	2.86575	0	1	1	1	1	1
40	1	47	29	39	69	10	10	31	15	1.66	98.7076	0	1	0	0	0	0	0	0	0	0	0.425532	1	0	1	0	0	0	22.0386	0	0	3.89589	1	0	0	0	0	0	0	0	0	0	3.89589	1	1	1	1	1	1
65	1	57	36	36	65	10	10	39	36	1.57	143.793	0	1	0	0	0	0	0	0	0	0	0.350877	0	1	0	0	0	0	20.3244	0	0	3.06849	1	7	0	0	0	0	0	0	1	0	2.8	0	1	1	1	1	1
70	0	36	20	43	75	9	7	26	18	1.31	59.6707	0	1	0	0	0	0	0	0	0	0	0.388889	0	0	1	0	0	0	23.8083	0	0	4.01644	1	0	0	0	0	0	0	0	0	0	4.01644	1	1	1	1	1	1
76	1	52	43	17	36	8	9	42	34	1.64	95.3258	1	1	1	1	0	0	0	0	0	0	0.346154	0	0	1	1	1	0	21.9363	0	0	0.767123	1	1	1	0	0	0	0	0	0	0	0.317808	0	0	1	1	1	1
73	1	45	30	37	66	8	8	35	18	1.63	69.3453	1	0	1	0	0	0	0	0	0	0	0.355556	0	0	1	0	0	0	23.1473	0	0	4.04658	1	0	0	0	0	0	0	0	0	0	4.04658	1	1	1	1	1	1
78	0	51	32	38	68	8	8	54	77	1.34	104.38	0	1	0	0	0	0	0	1	0	0	0.313725	0	1	0	0	1	1	19.3685	0	0	3.64384	1	0	0	0	0	0	0	0	0	0	3.64384	1	1	1	1	1	1
69	1	56	40	30	57	10	8	44	35	1.8	106.13	1	1	1	1	0	0	1	0	0	0	0.285714	0	0	1	0	0	0	30.0781	1	0	1.78082	1	1	1	0	0	0	0	0	0	0	0.849315	0	0	1	1	1	1
64	1	55	40	26	51	9	9	47	30	1.86	99.5907	1	1	1	1	0	0	1	0	0	0	0.327273	0	0	1	0	0	0	30.116	1	0	4.33425	1	0	0	0	0	0	0	0	0	0	4.33425	1	1	1	1	1	1
66	1	43	28	35	65	11	10	49	49	1.86	81.696	1	1	1	0	0	0	0	0	0	0	0.465116	1	0	1	0	1	1	34.049	1	0	3.47671	1	0	0	0	0	0	0	0	0	0	3.47671	1	1	1	1	1	1
73	1	49	34	27	53	10	9	32	13	1.75	93.5566	0	0	1	1	0	0	0	0	0	0	0.367347	0	0	1	0	0	0	20.7157	0	1	4.09589	0	3	0	0	1	0	0	0	0	0	1.81918	0	1	1	0	1	1
46	0	45	28	37	67	7	6	25	9.4	1.45	59.6674	0	0	0	0	0	0	0	0	0	0	0.266667	0	0	1	0	0	0	20.6612	0	0	4.31781	1	0	0	0	0	0	0	0	0	0	4.31781	1	1	1	1	1	1
73	1	45	31	32	60	7	7	26	13	1.87	50.8342	0	0	0	0	0	0	0	0	0	0	0.311111	0	0	1	0	0	0	22.6627	0	0	3.71507	1	0	0	0	0	0	0	0	0	0	3.71507	1	1	1	1	1	1
74	0	41	27	35	65	9	7	31	10	1.59	60.8421	0	0	1	0	0	0	0	0	0	0	0.341463	0	0	1	0	0	0	24.6548	0	0	1.09315	1	0	0	0	0	0	0	0	0	0	1.09315	1	1	1	1	1	1
49	1	46	32	32	60	8	8	29	12	1.86	63.0677	0	0	0	0	0	0	0	0	0	0	0.347826	0	0	1	0	0	0	24.7252	0	0	1.71781	1	0	0	0	0	0	0	0	0	0	1.71781	1	1	1	1	1	1
62	1	41	25	38	69	8	7	24	9	1.67	53.1562	1	1	0	0	0	0	0	0	0	0	0.341463	0	0	1	0	0	0	23.3355	0	1	2.13699	0	0	0	0	0	0	0	0	0	0	2.13699	0	1	1	1	1	1
70	1	40	26	36	66	9	7	35		1.65	56.2819	1	1	1	0	0	1	0	0	0	0	0.35	0	0	1	0	0		21.4109	0	0	4.13699	1	0	0	0	0	0	0	0	0	0	4.13699	1	1	1	1	1	1
49	1	54	41	24	47	7	6	36	23	1.49	80.017	0	0	0	0	0	0	0	0	0	0	0.222222	0	0	1	1	0	0	20.0288	0	0	0.717808	1	0	0	0	0	0	0	0	0	0	0.717808	1	1	1	1	1	1
71	1	53	43	20	40	9	6	40	21.9	1.75	78.7099	1	1	1	1	0	1	1	0	0	0	0.226415	0	0	1	1	0	0	22.4913	0	0	3.06575	1	0	0	0	0	0	0	0	0	0	3.06575	1	1	1	1	1	1
71	1	51	31	40	70	8	7	29	12	1.84	70.0172	0	1	0	0	0	0	0	0	0	0	0.27451	0	0	1	0	0	0	22.5306	0	0	3.60548	1	0	0	0	0	0	0	0	0	0	3.60548	1	1	1	1	1	1
88	0	38	31	19	41	11	10	42	47	1.35	92.7574	0	1	1	0	0	1	0	0	0	0	0.526316	1	0	1	1	1	1	18.8588	0	1	2.01918	0	1	1	0	0	0	0	0	0	0	1.52329	0	0	1	1	1	1
43	0	44	28	36	66	7	7	33	17	1.65	55.4307	0	1	0	1	0	0	0	0	0	0	0.318182	0	0	1	0	0	0	21.6713	0	0	1.4	1	0	0	0	0	0	0	0	0	0	1.4	1	1	1	1	1	1
83	0	68	62	9	18	5	9	39	28.3	1.47	134.103	0	1	1	1	0	1	1	0	0	0	0.264706	0	1	0	1	0	0	20.5457	0	0	4.00548	1	0	0	0	0	0	0	0	0	0	4.00548	1	1	1	1	1	1
73	1	51	33	36	65	7	7	25	13	1.59	74.2912	0	0	0	0	0	0	0	0	0	0	0.27451	0	0	1	0	0	0	21.9899	0	0	0.194521	1	0	0	0	0	0	0	0	0	0	0.194521	1	1	1	1	1	1
87	1	42	26	37	67	8	8	37	29	1.4	71.9233	1	1	0	1	0	0	0	0	0	0	0.380952	0	0	1	0	1	0	17.0088	0	1	1.71507	0	8	0	0	0	0	0	0	0	1	0.0876712	0	1	1	1	1	1
72	1	34.3	22.1	35.6	66.2	12.5	10.1	26		1.607	74.485	0	1	0	1	0	1	1	0	0	0	0.588921	1	0	1	0	0		17.1938	0	0	4.10411	1	0	0	0	0	0	0	0	0	0	4.10411	1	1	1	1	1	1
65	0	46	31	33	61	7	7	33		1.42	69.5275	0	1	1	1	0	0	0	0	0	0	0.304348	0	0	1	0	0		22.8269	0	0	3.49041	1	0	0	0	0	0	0	0	0	0	3.49041	1	1	1	1	1	1
55	1	46	29	38	68	11	11	38	16	1.94	93.1054	0	1	0	0	0	0	0	0	0	0	0.478261	1	0	1	0	0	0	29.0606	0	0	4.23288	1	0	0	0	0	0	0	0	0	0	4.23288	1	1	1	1	1	1
24	0	50	32	37	66	6	7	35	18	1.52	68.4472	0	0	0	0	0	0	0	0	0	0	0.28	0	0	1	0	0	0	19.6752	0	0	0.00273973	1	0	0	0	0	0	0	0	0	0	0.00273973	1	1	1	1	1	1
77	1	58	40	31	59	9	9	43	37	1.72	117.962	0	1	0	1	0	1	1	0	0	0	0.310345	0	1	0	0	0	0	23.5883	0	0	2.99726	1	1	1	0	0	0	0	0	0	0	1.66575	0	0	1	1	1	1
70	0	56	34	38	68	6	6	33	34	1.26	91.6631	0	1	0	0	0	0	0	0	0	1	0.214286	0	0	1	0	0	0	15.3787	0	1	0.747945	0	0	0	0	0	0	0	0	0	0	0.747945	0	1	1	1	1	1
71	0	49	30	38	68	8	7	39	24	1.63	73.7549	0	1	1	0	0	0	0	0	0	1	0.285714	0	0	1	0	0	0	21.5645	0	0	4.33699	1	0	0	0	0	0	0	0	0	0	4.33699	1	1	1	1	1	1
88	1	46	32	30	58	8	9	43	33.7	1.62	78.4297	0	1	0	0	0	0	0	0	0	0	0.391304	0	0	1	0	1	0	27.7671	0	0	0.660274	1	0	0	0	0	0	0	0	0	0	0.660274	1	1	1	1	1	1
73	1	49	30	38	68	9	9	42	35	1.77	86.0743	1	1	1	1	0	0	0	0	0	0	0.367347	0	0	1	0	1	0	27.4348	0	0	4.01918	1	0	0	0	0	0	0	0	0	0	4.01918	1	1	1	1	1	1
81	1	54	36	33	61	9	8	48	42.2	1.58	105.552	1	1	0	1	0	1	0	0	0	0	0.296296	0	0	1	0	0	1	22.5466	0	1	3.73699	0	8	0	0	0	0	0	0	0	1	3.70959	0	1	1	1	1	1
86	0	42	27	36	66	8	7	38	23.1	1.34	68.985	1	1	1	1	0	0	0	0	0	0	0.333333	0	0	1	0	0	0	26.6397	0	0	4.15616	1	0	0	0	0	0	0	0	0	0	4.15616	1	1	1	1	1	1
68	1	51	38	26	50	8	8	42	26.2	1.75	79.9256	1	1	1	1	0	0	0	1	0	0	0.313725	0	0	1	0	0	0	24.0238	0	0	4.26027	1	1	1	0	0	0	0	0	0	0	0.852055	0	0	1	1	1	1
85	0	40	26	35	64	11	10	42	30	1.6	84.7505	1	1	0	0	0	0	0	0	0	0	0.5	1	0	1	0	0	0	20.202	0	0	4.4	1	0	0	0	0	0	0	0	0	0	4.4	1	1	1	1	1	1
67	0	44.6	29.2	34.5	63.8	7	6	31.2	21.1	1.413	60.2874	0	0	0	0	0	0	0	0	0	0	0.269058	0	0	1	0	0	0	20.6406	0	0	4.26027	1	0	0	0	0	0	0	0	0	0	4.26027	1	1	1	1	1	1
76	1	49	32	34	63	9	9	31	16	1.6	95.2197	1	1	1	0	0	0	0	0	0	0	0.367347	0	0	1	0	0	0	23.3377	0	0	3.93973	1	0	0	0	0	0	0	0	0	0	3.93973	1	1	1	1	1	1
69	0	40	26	35	65	6	6	37	30	1.27	50.1878	0	0	1	1	0	0	0	0	0	0	0.3	0	0	1	0	0	0	14.1994	0	0	3.79726	1	1	1	0	0	0	0	0	0	0	1.31781	0	0	1	1	1	1
70	0	47	31	35	65	9	9	32		1.255	113.233	0	1	0	0	0	1	0	0	0	0	0.382979	0	1	0	0	0		18.8279	0	0	4.3726	1	0	0	0	0	0	0	0	0	0	4.3726	1	1	1	1	1	1
72	0	39	27	30	59	7	7	26		1.41	52.846	1	1	1	0	0	0	0	0	0	0	0.358974	0	0	1	0	0		21.3333	0	0	4.01096	1	0	0	0	0	0	0	0	0	0	4.01096	1	1	1	1	1	1
87	0	35	23	35	65	10	10	35		1.61	63.8215	1	1	0	0	0	0	0	0	0	0	0.571429	1	0	1	0	0		27.3399	0	0	3.6	1	0	0	0	0	0	0	0	0	0	3.6	1	1	1	1	1	1
76	1	56	40	29	55	10	10	44	41	2.02	108.473	0	1	0	0	0	0	0	0	0	0	0.357143	0	0	1	0	1	0	23.8884	0	0	3.30959	1	0	0	0	0	0	0	0	0	0	3.30959	1	1	1	1	1	1
59	1	57	38	33	61	10	9	54	49	2.39	88.3465	1	1	0	0	0	0	0	0	0	0	0.315789	0	0	1	0	1	1	39.4521	1	0	1.29863	1	0	0	0	0	0	0	0	0	0	1.29863	1	1	1	1	1	1
79	1	44	30	33	62	9	8	39	26	1.55	76.1134	1	1	0	1	0	1	0	0	0	0	0.363636	0	0	1	0	0	0	22.719	0	1	2.18356	0	1	1	0	0	0	0	0	0	0	0.712329	0	0	1	1	1	1
66	1	44	30	31	60	7	7	38	25	1.72	53.1748	0	0	0	1	0	0	0	0	0	0	0.318182	0	0	1	0	0	0	22.9481	0	0	3.76986	1	0	0	0	0	0	0	0	0	0	3.76986	1	1	1	1	1	1
65	1	53	41	23	45	9	9	36	26	1.75	99.3811	1	1	1	1	0	0	1	0	0	0	0.339623	0	0	1	1	0	0	26.6728	0	0	4.25205	1	0	0	0	0	0	0	0	0	0	4.25205	1	1	1	1	1	1
73	1	44	28	36	66	7	8	35	19	1.7	58.8252	1	1	1	1	0	1	0	0	0	0	0.363636	0	0	1	0	0	0	27.993	0	0	3.95068	1	0	0	0	0	0	0	0	0	0	3.95068	1	1	1	1	1	1
73	0	41	28	32	60	8	7	36	19	1.32	67.2506	1	1	1	0	0	1	0	0	0	0	0.341463	0	0	1	0	0	0	20.1726	0	0	3.95068	1	0	0	0	0	0	0	0	0	0	3.95068	1	1	1	1	1	1
70	0	36	25	31	60	10	10	31	26	1.32	81.2843	1	1	1	1	1	1	0	0	0	0	0.555556	1	0	1	0	0	0	20.1726	0	0	1.14521	1	3	0	0	1	0	0	0	0	0	0.178082	0	1	1	0	1	1
77	1	49	32	34	63	8	7	42	30	1.62	74.2101	1	0	0	1	0	0	1	0	0	0	0.285714	0	0	1	0	0	0	25.8876	0	0	4.31781	1	0	0	0	0	0	0	0	0	0	4.31781	1	1	1	1	1	1
68	1	47	32	33	62	10	8	42	32	1.65	86.126	1	1	0	1	0	1	1	0	0	0	0.340426	0	0	1	0	0	0	21.4109	0	0	3.94795	1	0	0	0	0	0	0	0	0	0	3.94795	1	1	1	1	1	1
59	0	45	27	40	71	9	8	33		1.39	88.1104	0	0	0	0	0	0	0	0	0	0	0.355556	0	0	1	0	0		21.9138	0	0	3.94795	1	0	0	0	0	0	0	0	0	0	3.94795	1	1	1	1	1	1
79	1	43	29	33	62	8	8	27	12	1.49	70.286	1	1	0	0	0	0	0	0	0	0	0.372093	0	0	1	0	0	0	20.9566	0	0	2.63288	1	6	0	0	0	0	0	1	0	0	2.65205	0	1	1	1	0	1
60	0	50	35	31	58	10	10	37	20	1.574	115.233	0	1	0	0	0	0	0	0	0	0	0.4	0	1	0	0	0	0	25.4645	0	0	0.805479	1	0	0	0	0	0	0	0	0	0	0.805479	1	1	1	1	1	1
60	1	54	37	31	58	6	7	32	11	1.85	64.4461	0	1	0	0	0	0	0	0	0	0	0.259259	0	0	1	0	0	0	24.9649	0	0	4.44932	1	0	0	0	0	0	0	0	0	0	4.44932	1	1	1	1	1	1
80	1	48	32	32	60	6	7	24	21	1.41	68.6782	1	1	0	0	0	0	0	0	0	0	0.291667	0	0	1	0	0	0	20.8324	0	1	0.558904	0	7	0	0	0	0	0	0	1	0	0.457534	0	1	1	1	1	1
90	0	55	36	34	62	8	7	33		1.45	101.347	0	1	1	0	0	0	0	0	0	0	0.254545	0	1	0	0	0		21.3593	0	0	0.484932	1	0	0	0	0	0	0	0	0	0	0.484932	1	1	1	1	1	1
79	0	39.7	24.7	37.8	68.5	8	7	31.6	15.9	1.43	58.8202	1	1	1	1	1	0	0	0	0	0	0.352645	0	0	1	0	0	0	21.9289	0	0	4.33425	1	0	0	0	0	0	0	0	0	0	4.33425	1	1	1	1	1	1
80	1	57	40	29	55	10	9	41	28	1.79	117.96	0	1	1	1	0	0	0	0	0	0	0.315789	0	1	0	0	0	0	26.4463	0	0	3.79726	1	0	0	0	0	0	0	0	0	0	3.79726	1	1	1	1	1	1
46	0	52	33	35	65	9	9	36	33	1.6	105.244	0	0	0	0	0	0	0	0	0	0	0.346154	0	1	0	0	0	0	24.3418	0	0	2.76164	1	0	0	0	0	0	0	0	0	0	2.76164	1	1	1	1	1	1
20	0	46	29	36	66	6	7	28	14	1.57	57.2563	0	0	0	0	0	0	0	0	0	0	0.304348	0	0	1	0	0	0	20.3244	0	0	0.142466	1	0	0	0	0	0	0	0	0	0	0.142466	1	1	1	1	1	1
64	1	46	29	36	67	8	7	27	13	1.62	66.5835	0	1	1	1	0	0	0	0	0	0	0.304348	0	0	1	0	0	0	21.83	0	0	4.09041	1	0	0	0	0	0	0	0	0	0	4.09041	1	1	1	1	1	1
60	1	45	31	32	60	9	8	30	18	1.63	75.1371	1	0	0	0	0	0	0	0	0	0	0.355556	0	0	1	0	0	0	19.0311	0	0	4.30137	1	0	0	0	0	0	0	0	0	0	4.30137	1	1	1	1	1	1
58	1	49	39	21	44	7	7	30	18	1.74	63.3079	0	0	0	0	0	0	0	0	0	0	0.285714	0	0	1	1	0	0	23.03	0	0	3.46849	1	0	0	0	0	0	0	0	0	0	3.46849	1	1	1	1	1	1
88	1	45	31	33	61	13	12	47	38	1.57	133.478	1	1	1	0	0	0	0	0	0	0	0.533333	1	1	0	0	0	0	22.8329	0	1	1.88493	0	1	1	0	0	0	0	0	0	0	0.635616	0	0	1	1	1	1
45	1	69.1	63.2	8.5	18.3	9	9	36.4	29.9	1.91	144.114	0	1	0	0	0	0	0	0	0	0	0.260492	0	1	0	1	0	0	22.2222	0	0	1.95616	1	0	0	0	0	0	0	0	0	0	1.95616	1	1	1	1	1	1
56	1	68	60	12	24	9	10	53	50	2.03	141.019	1	1	1	0	0	0	0	1	0	0	0.294118	0	1	0	1	1	1	28.4082	0	0	4.45479	1	1	1	0	0	0	0	0	0	0	0.550685	0	0	1	1	1	1
68	1	65	53	19	38	9	10	51	48.9	1.75	151.224	0	1	0	0	0	0	0	0	0	1	0.307692	0	1	0	1	0	1	20.4783	0	0	1.09315	1	1	1	0	0	0	0	0	0	0	1.01644	0	0	1	1	1	1
60	0	43	28	34	64	8	7	37	32	1.38	69.6985	1	1	0	1	0	1	0	0	0	0	0.325581	0	0	1	0	0	0	25.5102	0	0	0.441096	1	0	0	0	0	0	0	0	0	0	0.441096	1	1	1	1	1	1
57	0	45	31	32	60	6	7	29	13	1.54	56.1804	0	1	0	0	0	0	0	0	0	0	0.311111	0	0	1	0	0	0	24.3496	0	0	3.33699	1	0	0	0	0	0	0	0	0	0	3.33699	1	1	1	1	1	1
78	1	51	32	38	68	11	11	44	38.6	1.72	124.01	1	1	0	1	0	0	0	1	0	0	0.431373	1	1	0	0	0	0	22.3214	0	0	4.23836	1	0	0	0	0	0	0	0	0	0	4.23836	1	1	1	1	1	1
55	1	48	32	34	63	8	8	31	19	1.84	68.5282	1	0	0	0	0	0	0	0	0	0	0.333333	0	0	1	0	0	0	23.1206	0	0	3.73973	1	0	0	0	0	0	0	0	0	0	3.73973	1	1	1	1	1	1
69	0	47	36	22	44	8	8	31	18	1.4	86.8993	1	1	1	0	0	0	0	0	0	0	0.340426	0	0	1	1	0	0	19.6506	0	0	3.5589	1	0	0	0	0	0	0	0	0	0	3.5589	1	1	1	1	1	1
81	1	39.5	27.4	30.6	58.8	6	7	20.2	10	1.44	47.9983	1	0	0	0	0	0	0	0	0	0	0.35443	0	0	1	0	1	0	15.0597	0	1	0.0849315	0	0	0	0	0	0	0	0	0	0	0.0849315	0	1	1	1	1	1
60	1	45	28	38	69	8	8	33	18	1.76	64.2232	1	1	1	1	0	0	0	0	0	0	0.355556	0	0	1	0	0	0	22.2291	0	0	3.53425	1	0	0	0	0	0	0	0	0	0	3.53425	1	1	1	1	1	1
81	0	55	44	21	42	8	8	41	45	1.36	117.175	0	1	0	0	0	1	0	1	0	0	0.290909	0	1	0	1	0	1	74.6837	1	1	1.45753	0	1	1	0	0	0	0	0	0	0	0.556164	0	0	1	1	1	1
70	0	45	28	37	67	6	9	34	19	1.57	66.1762	0	0	1	0	0	0	0	0	0	0	0.4	0	0	1	0	1	0	23.1247	0	0	2.68767	1	0	0	0	0	0	0	0	0	0	2.68767	1	1	1	1	1	1
63	0	42	29	30	58	8	8	29	18	1.3	77.4558	1	0	0	0	0	0	0	0	0	0	0.380952	0	0	1	0	0	0	19.9762	0	0	3.50685	1	0	0	0	0	0	0	0	0	0	3.50685	1	1	1	1	1	1
86	1	46	34	27	53	10	8	29	29	1.54	89.0395	1	1	1	1	1	1	0	0	0	0	0.347826	0	0	1	0	0	0	19.8141	0	0	4.33425	1	1	1	0	0	0	0	0	0	0	0.978082	0	0	1	1	1	1
65	1	48	31	36	66	9	8	32	17	1.79	76.2436	1	1	0	1	0	0	0	0	0	0	0.333333	0	0	1	0	0	0	20.6612	0	0	4.05479	1	0	0	0	0	0	0	0	0	0	4.05479	1	1	1	1	1	1
92	1	58	44	25	49	10	9	54	63	1.76	123.581	1	1	1	0	0	0	0	0	0	0	0.310345	0	1	0	1	1	1	23.1834	0	0	2.41644	1	0	0	0	0	0	0	0	0	0	2.41644	1	1	1	1	1	1
39	0	41	27	34	63	7	7	32	21	1.35	60.061	1	0	0	1	0	0	0	0	0	0	0.341463	0	0	1	0	0	0	18.8588	0	0	4.18082	1	0	0	0	0	0	0	0	0	0	4.18082	1	1	1	1	1	1
71	1	45	31	32	60	10	7	33	16	1.83	66.9254	1	1	1	1	0	1	1	0	0	0	0.311111	0	0	1	0	0	0	28.257	0	0	4.39178	1	0	0	0	0	0	0	0	0	0	4.39178	1	1	1	1	1	1
69	0	43	28	35	65	6	6	33	15	1.54	46.9317	1	1	1	1	0	0	0	0	0	0	0.27907	0	0	1	0	0	0	25.1039	0	0	2.76438	1	0	0	0	0	0	0	0	0	0	2.76438	1	1	1	1	1	1
80	0	56.6	46.3	18.2	37.1	10	10	34.5	57.8	1.14	195.691	0	1	1	1	0	1	0	1	0	1	0.353357	0	1	0	1	1	1	17.8534	0	1	1.12329	0	1	1	0	0	0	0	0	0	0	0.624658	0	0	1	1	1	1
61	1	44	28	38	68	10	10	37	24	1.95	75.5032	1	1	1	1	0	0	0	0	0	0	0.454545	1	0	1	0	0	0	35.9375	1	0	4.33151	1	0	0	0	0	0	0	0	0	0	4.33151	1	1	1	1	1	1
78	1	50	32	36	65	9	11	45	37	1.63	111.274	1	1	1	0	0	1	0	0	0	0	0.44	1	0	1	0	0	0	21.5645	0	0	3.04658	1	0	0	0	0	0	0	0	0	0	3.04658	1	1	1	1	1	1
68	1	40	27	33	62	6	6	28	13	1.63	39.1033	0	1	0	0	0	0	0	0	0	0	0.3	0	0	1	0	0	0	22.4813	0	0	4.12329	1	0	0	0	0	0	0	0	0	0	4.12329	1	1	1	1	1	1
77	0	45	29	36	65	7	7	39	27	1.48	64.2297	0	1	0	1	0	0	0	0	0	0	0.311111	0	0	1	0	0	0	21.9261	0	0	3.47123	1	0	0	0	0	0	0	0	0	0	3.47123	1	1	1	1	1	1
70	1	62	51	11.5	24	9.4	9.3	46	29	1.77	135.015	1	1	1	1	1	1	1	0	0	0	0.3	0	1	0	1	0	0	25.7117	0	1	1.13699	0	1	1	0	0	0	0	0	0	0	0.556164	0	0	1	1	1	1
79	1	42	27	37	67	11	11	34	28	1.53	102.264	1	1	1	1	0	1	0	0	0	0	0.52381	1	0	1	0	0	0	19.1953	0	0	3.68767	1	0	0	0	0	0	0	0	0	0	3.68767	1	1	1	1	1	1
37	0	51	34	32	60	7	7	28	15	1.64	72.0262	1	0	1	0	0	0	0	0	0	0	0.27451	0	0	1	0	0	0	20.4382	0	0	4.34521	1	0	0	0	0	0	0	0	0	0	4.34521	1	1	1	1	1	1
80	1	40	28	31	60	9	8	32	15	1.67	60.3791	1	1	1	0	0	0	0	0	0	0	0.4	0	0	1	0	0	0	24.6904	0	0	2.27671	1	0	0	0	0	0	0	0	0	0	2.27671	1	1	1	1	1	1
54	1	52	38	26	51	10	10	40	18	2.06	93.9597	0	1	0	1	0	0	1	0	0	0	0.384615	0	0	1	0	0	0	33.6123	1	0	2.81644	1	0	0	0	0	0	0	0	0	0	2.81644	1	1	1	1	1	1
45	0	29	19	35	66	9	6	17	9	1.17	43.2325	1	1	1	1	0	0	0	0	0	0	0.413793	0	0	1	0	0	0	17.8571	0	0	4.29589	1	3	0	0	1	0	0	0	0	0	2.1589	0	1	1	0	1	1
38	0	53	33	38	68	7	8	40		1.55	88.866	0	0	0	0	0	0	0	0	0	0	0.301887	0	0	1	0	0		21.5928	0	0	3.59178	1	0	0	0	0	0	0	0	0	0	3.59178	1	1	1	1	1	1
71	1	45	30	34	63	10	9	27	18	1.58	90.056	0	1	0	1	0	0	0	0	0	0	0.4	0	0	1	0	0	0	23.5556	0	0	3.43014	1	7	0	0	0	0	0	0	1	0	0.0383562	0	1	1	1	1	1
69	1	51	36	30	58	8	8	36	28	1.69	82.7632	0	1	0	0	0	0	0	0	0	0	0.313725	0	0	1	0	1	0	21.1426	0	0	3.70411	1	0	0	0	0	0	0	0	0	0	3.70411	1	1	1	1	1	1
53	0	55	40	28	53	8	10	39	24	1.72	107.697	0	1	0	0	0	1	0	0	0	0	0.363636	0	1	0	0	0	0	33.9493	1	0	3.33699	1	0	0	0	0	0	0	0	0	0	3.33699	1	1	1	1	1	1
57	1	53	39	26	51	7	7	41	24	1.74	72.6263	0	1	0	0	0	0	0	0	0	0	0.264151	0	0	1	0	0	0	22.9946	0	0	4.04658	1	0	0	0	0	0	0	0	0	0	4.04658	1	1	1	1	1	1
68	1	52	36	30	57	10	10	40	26	1.65	117.307	0	1	0	0	0	1	0	0	0	1	0.384615	0	1	0	0	0	0	20.7967	0	0	3.35616	1	0	0	0	0	0	0	0	0	0	3.35616	1	1	1	1	1	1
72	1	64	44	32	59	10	10	51	56	1.86	147.864	0	1	0	1	0	0	1	0	0	0	0.3125	0	1	0	0	1	1	24.6755	0	0	3.98904	1	0	0	0	0	0	0	0	0	0	3.98904	1	1	1	1	1	1
37	0	58	36	38	68	7	7	39	27	1.63	90.9262	0	0	0	0	0	0	0	0	0	0	0.241379	0	0	1	0	0	0	23.1473	0	0	1.87945	1	0	0	0	0	0	0	0	0	0	1.87945	1	1	1	1	1	1
77	1	42	26	37	68	7	7	35	23	1.65	51.1951	0	1	1	1	0	0	1	0	0	0	0.333333	0	0	1	0	0	0	22.1222	0	0	3.6274	1	0	0	0	0	0	0	0	0	0	3.6274	1	1	1	1	1	1
78	1	50	35	31	58	11	8	39	34	1.67	101.389	0	1	1	1	0	0	1	0	0	0	0.32	0	0	1	0	0	0	23.3355	0	0	1.76438	1	0	0	0	0	0	0	0	0	0	1.76438	1	1	1	1	1	1
80	1	46	29	36	66	9	8	35		1.522	83.4797	0	1	1	0	0	1	0	0	0	0	0.347826	0	0	1	0	0		19.6264	0	1	2.64932	0	0	0	0	0	0	0	0	0	0	2.64932	0	1	1	1	1	1
65	0	39.7	26.4	33.5	62.8	11	9	31.1	16.3	1.42	88.0081	0	1	0	0	0	0	0	0	0	0	0.453401	1	0	1	0	0	0	19.6898	0	1	3.59178	0	0	0	0	0	0	0	0	0	0	3.59178	0	1	1	1	1	1
36	1	47	30	36	65	6	6	30	15	1.57	53.8186	0	0	0	1	0	0	0	0	0	0	0.255319	0	0	1	0	0	0	23.1247	0	0	0	1	0	0	0	0	0	0	0	0	0	0	1	1	1	1	1	1
77	0	55	38	31	58	6	7	45	42	1.5	82.1227	1	1	1	0	0	0	0	1	0	0	0.254545	0	0	1	0	0	0	22.0604	0	0	4.06575	1	0	0	0	0	0	0	0	0	0	4.06575	1	1	1	1	1	1
38	0	49	33	34	62	5	6	32	20	1.6	51.1429	0	0	0	0	0	0	0	0	0	0	0.244898	0	0	1	0	0	0	20.202	0	0	3.28493	1	0	0	0	0	0	0	0	0	0	3.28493	1	1	1	1	1	1
85	0	41	27	33	63	11	10	44	37	1.46	96.5392	0	1	0	1	0	0	0	0	0	0	0.487805	1	1	0	0	0	0	25.8022	0	0	4.10411	1	0	0	0	0	0	0	0	0	0	4.10411	1	1	1	1	1	1
38	0	41	28	31	60	9	9	33	17	1.734	65.475	0	0	0	0	0	0	0	0	0	0	0.439024	1	0	1	0	0	0	25.5937	0	0	1.99178	1	0	0	0	0	0	0	0	0	0	1.99178	1	1	1	1	1	1
80	1	42	30	28	55	8	8	37	36	1.302	77.3368	0	0	0	0	0	0	0	0	0	0	0.380952	0	0	1	0	0	0	17.7333	0	0	0.0219178	1	0	0	0	0	0	0	0	0	0	0.0219178	1	1	1	1	1	1
58	0	49	32	36	65	8	7	38	24.3	1.62	74.2101	0	1	0	1	0	0	0	0	0	0	0.285714	0	0	1	0	0	0	21.83	0	0	4.01096	1	0	0	0	0	0	0	0	0	0	4.01096	1	1	1	1	1	1
68	1	41	28	32	60	9	9	34	20	1.69	67.1797	0	1	0	0	0	0	0	0	0	0	0.439024	1	0	1	0	0	0	24.0882	0	0	4.03562	1	1	1	0	0	0	0	0	0	0	2.23562	0	0	1	1	1	1
81	1	49	32	35	65	9	9	38	17	1.53	99.5761	0	1	1	1	0	0	1	0	0	0	0.367347	0	0	1	0	0	0	22.8928	0	0	3.99178	1	0	0	0	0	0	0	0	0	0	3.99178	1	1	1	1	1	1
76	1	41.6	27.6	33.7	62.9	10	10	35	22	1.63	82.5642	1	1	0	0	0	1	0	0	0	0	0.480769	1	0	1	0	0	0	25.8876	0	1	3.51507	0	0	0	0	0	0	0	0	0	0	3.51507	0	1	1	1	1	1
71	1	51	32	36	65	9	9	55	76	1.58	103.136	0	0	0	0	0	0	0	0	0	0	0.352941	0	0	1	0	1	1	22.9421	0	0	4.22192	1	0	0	0	0	0	0	0	0	0	4.22192	1	1	1	1	1	1
33	0	51	33	37	66	7	8	37	24	1.56	82.5844	0	1	0	0	0	0	0	0	0	0	0.313725	0	0	1	0	0	0	22.4323	0	0	1.74521	1	0	0	0	0	0	0	0	0	0	1.74521	1	1	1	1	1	1
55	1	54	36	33	61	8	7	39	22	1.86	76.5108	0	1	0	0	0	0	0	0	0	0	0.259259	0	0	1	0	0	0	21.1047	0	0	0.380822	1	0	0	0	0	0	0	0	0	0	0.380822	1	1	1	1	1	1
90	0	38	22	35	65	8	6	29		1.667	42.7912	1	0	0	1	0	0	0	0	0	0	0.315789	0	0	1	0	0		23.8531	0	1	0.205479	0	0	0	0	0	0	0	0	0	0	0.205479	0	1	1	1	1	1
67	1	46	30	36	66	7	8	35	19	1.63	66.175	1	1	0	1	0	0	1	0	0	0	0.347826	0	0	1	0	0	0	22.4189	0	0	3.96986	1	0	0	0	0	0	0	0	0	0	3.96986	1	1	1	1	1	1
62	1	40	26	34	64	7	8	32	14	1.63	52.2556	0	1	1	1	0	0	0	0	0	0	0.4	0	0	1	0	0	0	25.8876	0	0	3.90411	1	0	0	0	0	0	0	0	0	0	3.90411	1	1	1	1	1	1
72	0	41	26	36	66	11	10	42	22	1.74	81.0042	0	1	0	0	0	0	0	0	0	0	0.487805	1	0	1	0	0	0	30.4076	1	0	3.69863	1	0	0	0	0	0	0	0	0	0	3.69863	1	1	1	1	1	1
48	1	40	28	30	58	9	8	26	11	1.73	58.2851	0	0	0	0	0	0	0	0	0	0	0.4	0	0	1	0	0	0	21.9723	0	1	0.336986	0	0	0	0	0	0	0	0	0	0	0.336986	0	1	1	1	1	1
69	1	45	30	33	62	13	13	40		1.84	120.634	1	1	1	0	1	0	0	0	0	0	0.577778	1	1	0	0	0		26.8923	0	0	3.93699	1	1	1	0	0	0	0	0	0	0	3.60274	0	0	1	1	1	1
81	0	50	33	34	63	6	7	39	32	1.34	77.6416	0	1	0	0	0	0	0	0	0	0	0.28	0	0	1	0	0	0	17.5146	0	0	2.11233	1	0	0	0	0	0	0	0	0	0	2.11233	1	1	1	1	1	1
66	1	54	40	27	52	12	8	43	27	1.89	109.067	1	1	1	1	0	0	1	0	0	0	0.296296	0	0	1	0	0	0	27.9904	0	0	2.58904	1	0	0	0	0	0	0	0	0	0	2.58904	1	1	1	1	1	1
72	1	49	33	32	60	7	8	32	16	1.69	71.1364	1	1	1	1	0	1	1	0	0	0	0.326531	0	0	1	0	0	0	26.5021	0	0	4.10685	1	6	0	0	0	0	0	1	0	0	1.04658	0	1	1	1	0	1
60	1	50	32	36	65	7	7	35		1.63	70.0027	0	1	1	1	0	0	1	0	0	0	0.28	0	0	1	0	0		22.4813	0	0	0.567123	1	0	0	0	0	0	0	0	0	0	0.567123	1	1	1	1	1	1
93	0	40	25	37	67	10	9	37	18	1.37	85.8598	0	0	0	1	0	0	0	0	0	0	0.45	1	0	1	0	0	0	23.1481	0	0	3.49041	1	0	0	0	0	0	0	0	0	0	3.49041	1	1	1	1	1	1
74	0	44	30	31	59	9	7	23		1.33	81.8342	0	1	0	1	0	0	0	0	0	0	0.318182	0	0	1	0	0		16.6493	0	0	0	1	0	0	0	0	0	0	0	0	0	0	1	1	1	1	1	1
57	1	55	35	37	66	9	9	30		1.82	101.78	0	1	0	1	0	0	1	0	0	0	0.327273	0	0	1	0	0		20.8307	0	0	4.21644	1	0	0	0	0	0	0	0	0	0	4.21644	1	1	1	1	1	1
89	0	31	21	31	60	9	8	34	20	1.43	47.0119	0	1	1	0	0	0	0	0	0	0	0.516129	1	0	1	0	0	0	24.3948	0	0	4.18082	1	0	0	0	0	0	0	0	0	0	4.18082	1	1	1	1	1	1
82	1	42	28	34	63	12	12	40	24	1.59	111.67	0	1	0	0	0	1	0	0	0	0	0.571429	1	0	1	0	0	0	23.9361	0	0	4.08219	1	0	0	0	0	0	0	0	0	0	4.08219	1	1	1	1	1	1
61	0	51.4	31.5	38.7	68.8	10.7	10.9	41		1.67	126.156	0	1	0	0	0	0	0	0	0	1	0.424125	1	1	0	0	0		21.5139	0	1	3.45205	0	8	0	0	0	0	0	0	0	1	0.0767123	0	1	1	1	1	1
70	1	51	34	33	62	9	9	39	31	1.7	95.8556	1	1	1	1	0	1	1	0	0	0	0.352941	0	0	1	0	0	0	23.7954	0	1	2.13973	0	0	0	0	0	0	0	0	0	0	2.13973	0	1	1	1	1	1
86	1	51	34	33	62	10	8	37	22	1.64	99.3625	1	1	1	1	0	0	0	0	0	0	0.313725	0	0	1	0	0	0	22.8624	0	0	4.41096	1	0	0	0	0	0	0	0	0	0	4.41096	1	1	1	1	1	1
78	1	47	31	35	64	9	9	41		1.76	80.7431	1	1	1	1	0	0	0	0	0	0	0.382979	0	0	1	0	0		26.0262	0	0	3.56712	1	0	0	0	0	0	0	0	0	0	3.56712	1	1	1	1	1	1
53	1	48	36	26	50	6	7	29	10	1.57	61.6791	0	1	1	0	0	0	0	0	0	0	0.291667	0	0	1	0	0	0	20.3244	0	0	3.66301	1	0	0	0	0	0	0	0	0	0	3.66301	1	1	1	1	1	1
70	1	40	28	31	59	7	8	33	19	1.54	55.3095	1	1	0	1	0	0	0	0	0	0	0.4	0	0	1	0	0	0	23.3091	0	0	4.14247	1	0	0	0	0	0	0	0	0	0	4.14247	1	1	1	1	1	1
93	0	45	30	34	64	9	7	36	23	1.48	76.3735	0	0	0	0	0	0	0	0	0	0	0.311111	0	0	1	0	0	0	24.7737	0	0	3.28767	1	0	0	0	0	0	0	0	0	0	3.28767	1	1	1	1	1	1
72	1	48	32	33	61	9	8	35	23	1.77	77.1051	0	0	0	0	0	0	0	0	0	0	0.333333	0	0	1	0	0	0	22.8374	0	0	4.01644	1	0	0	0	0	0	0	0	0	0	4.01644	1	1	1	1	1	1
63	1	43	30	29	56	10	8	32	11	1.85	66.3238	1	0	0	0	0	0	0	0	0	0	0.372093	0	0	1	0	0	0	22.0243	0	0	1.2137	1	0	0	0	0	0	0	0	0	0	1.2137	1	1	1	1	1	1
64	1	54	37	31	58	8	8	39	25	1.57	98.3226	1	1	0	0	0	0	0	0	0	0	0.296296	0	0	1	0	0	0	20.3244	0	0	3.70685	1	0	0	0	0	0	0	0	0	0	3.70685	1	1	1	1	1	1
76	1	50	33	34	63	9	8	38	18	1.74	84.0433	1	1	1	1	0	0	0	0	0	0	0.32	0	0	1	0	0	0	24.6097	0	0	4.43836	1	0	0	0	0	0	0	0	0	0	4.43836	1	1	1	1	1	1
52	0	39	25	37	68	12	8	40	35	1.66	73.2063	0	0	0	0	0	0	0	0	0	0	0.410256	0	0	1	0	0	0	26.3702	0	0	3.67945	1	0	0	0	0	0	0	0	0	0	3.67945	1	1	1	1	1	1
77	0	48	39	18	38	8	8	36	27	1.46	86.3643	1	1	1	1	0	1	1	0	0	0	0.333333	0	0	1	1	0	0	23.1111	0	0	0.70411	1	1	1	0	0	0	0	0	0	0	0.183562	0	0	1	1	1	1
33	0	50	35	31	59	9	7	36	24	1.51	89.5346	0	0	0	0	0	0	0	1	0	0	0.28	0	0	1	0	0	0	19.9219	0	0	3.52055	1	0	0	0	0	0	0	0	0	0	3.52055	1	1	1	1	1	1
65	0	45	28	38	69	9	8	25	11	1.85	66.2019	0	0	0	0	0	0	0	0	0	0	0.355556	0	0	1	0	0	0	27.9431	0	1	0.128767	0	0	0	0	0	0	0	0	0	0	0.128767	0	1	1	1	1	1
86	0	45	28	38	68	7	7	35	22	1.34	70.9402	0	1	0	0	0	0	0	0	0	0	0.311111	0	0	1	0	0	0	18.4202	0	0	3.96986	1	0	0	0	0	0	0	0	0	0	3.96986	1	1	1	1	1	1
64	1	36.1	26.6	26.3	52.6	9	10	30.7		1.86	53.7843	1	0	1	0	0	0	0	0	0	0	0.554017	1	0	1	0	1		27.9845	0	0	4.20274	1	0	0	0	0	0	0	0	0	0	4.20274	1	1	1	1	1	1
69	0	43	28	35	65	6	6	24	15	1.41	51.2587	0	0	0	0	0	0	0	0	0	0	0.27907	0	0	1	0	0	0	21.0517	0	0	3.90411	1	0	0	0	0	0	0	0	0	0	3.90411	1	1	1	1	1	1
59	1	44	30	31	59	9	9	42	32	1.71	74.5125	0	1	0	0	0	0	0	1	0	0	0.409091	0	0	1	0	1	0	24.841	0	0	3.79452	1	0	0	0	0	0	0	0	0	0	3.79452	1	1	1	1	1	1
62	1	50	31	37	66	9	9	43	39	1.82	86.5978	1	1	1	0	0	0	0	0	0	0	0.36	0	0	1	0	1	0	27.8852	0	0	4.16164	1	0	0	0	0	0	0	0	0	0	4.16164	1	1	1	1	1	1
84	0	44	28	37	67	7	8	36	22	1.66	60.2427	0	1	0	0	1	0	0	0	0	0	0.363636	0	0	1	0	0	0	26.0375	0	0	0.690411	1	0	0	0	0	0	0	0	0	0	0.690411	1	1	1	1	1	1
73	1	59	42	29	55	9	9	46	42	1.73	120.787	1	1	0	1	0	1	0	1	0	0	0.305085	0	1	0	0	1	0	24.2424	0	0	4.28493	1	1	1	0	0	0	0	0	0	0	3.92603	0	0	1	1	1	1
65	0	39	24	40	71	8	8	27	15	1.46	61.0077	0	1	0	0	0	0	0	0	0	0	0.410256	0	0	1	0	0	0	19.4734	0	0	0.427397	1	0	0	0	0	0	0	0	0	0	0.427397	1	1	1	1	1	1
64	1	80	75	6	13	11	11	58	69	2	228.471	0	1	1	0	0	0	0	0	0	0	0.275	0	1	0	1	0	1	24.6914	0	0	3.81644	1	5	0	0	0	0	1	0	0	0	0.326027	0	1	1	1	0	1
78	1	48	32	33	61	10	8	43	42	1.56	94.3492	0	1	1	0	0	0	0	0	0	0	0.333333	0	0	1	0	0	0	24.1415	0	0	4.18082	1	0	0	0	0	0	0	0	0	0	4.18082	1	1	1	1	1	1
72	1	47	31	34	63	7	8	36	19	1.91	58.591	1	1	0	0	0	0	0	0	0	0	0.340426	0	0	1	0	0	0	26.3656	0	0	4.31781	1	0	0	0	0	0	0	0	0	0	4.31781	1	1	1	1	1	1
75	0	46	29	38	68	7	7	31		1.47	67.1626	1	1	1	1	0	0	0	0	0	0	0.304348	0	0	1	0	0		30.259	1	0	4.40822	1	0	0	0	0	0	0	0	0	0	4.40822	1	1	1	1	1	1
37	0	47.7	34.5	27.7	53.7	9	8	34.3	27.3	1.32	102.304	0	0	0	1	0	1	0	1	0	0	0.33543	0	1	0	0	0	0	20.1726	0	0	4.31507	1	0	0	0	0	0	0	0	0	0	4.31507	1	1	1	1	1	1
80	1	51	33	36	65	9	9	38		1.688	96.537	0	1	0	0	0	0	0	0	0	0	0.352941	0	0	1	0	0		22.9568	0	0	0.915068	1	0	0	0	0	0	0	0	0	0	0.915068	1	1	1	1	1	1
81	0	51	33	35	64	8	8	38	32	1.46	95.8012	0	0	1	0	0	0	0	0	0	0	0.313725	0	1	0	0	0	0	22.0741	0	0	4.17534	1	0	0	0	0	0	0	0	0	0	4.17534	1	1	1	1	1	1
54	0	38	27	30	59	6	5	22		1.28	40.8055	0	0	0	0	0	0	0	0	0	0	0.263158	0	0	1	0	0		13.1168	0	0	0.260274	1	0	0	0	0	0	0	0	0	0	0.260274	1	1	1	1	1	1
69	1	58	38	35	63	9	8	35	18	1.96	96.2589	1	1	1	0	0	0	0	0	0	0	0.275862	0	0	1	0	0	0	28.0557	0	0	4.06575	1	0	0	0	0	0	0	0	0	0	4.06575	1	1	1	1	1	1
73	1	40	27	32	61	7	8	24	12	1.69	50.4004	0	0	0	0	0	1	0	0	0	0	0.4	0	0	1	0	0	0	20.1771	0	0	3.87671	1	0	0	0	0	0	0	0	0	0	3.87671	1	1	1	1	1	1
88	0	48	34	30	56	9	9	47	64	1.598	92.1056	1	1	0	0	0	0	0	0	0	0	0.375	0	0	1	0	1	1	26.2107	0	0	4.23014	1	0	0	0	0	0	0	0	0	0	4.23014	1	1	1	1	1	1
66	1	61	54	12	26	9	9	43	18	1.92	115.292	0	1	1	1	0	1	1	0	0	0	0.295082	0	1	0	1	0	0	23.9395	0	0	4.41096	1	0	0	0	0	0	0	0	0	0	4.41096	1	1	1	1	1	1
43	1	48.1	30.7	36.2	65.7	6	7	32	17.7	1.72	56.506	0	0	0	0	0	0	0	0	0	0	0.29106	0	0	1	0	0	0	25.2174	0	0	4.04658	1	0	0	0	0	0	0	0	0	0	4.04658	1	1	1	1	1	1
74	1	54	36	35	63	10	9	41	31	1.84	104.703	0	0	0	0	0	0	0	0	0	0	0.333333	0	0	1	0	0	0	28.2828	0	0	4.2	1	0	0	0	0	0	0	0	0	0	4.2	1	1	1	1	1	1
78	0	52	36.3	30.2	57.3	8	9	47.5	49.9	1.5	104.223	0	1	0	1	0	0	1	0	0	0	0.346154	0	1	0	0	0	1	26.419	0	1	1.31233	0	1	1	0	0	0	0	0	0	0	0.172603	0	0	1	1	1	1
79	1	63	53	16	32	10	10	41	31	1.61	166.266	1	1	1	1	0	0	1	0	0	0	0.31746	0	1	0	1	0	0	24.0346	0	0	2.98904	1	0	0	0	0	0	0	0	0	0	2.98904	1	1	1	1	1	1
72	1	50	34	32	60	9	10	37	30	1.63	103.877	1	1	1	1	0	1	0	0	0	0	0.4	0	0	1	0	0	0	25.0361	0	0	3.72329	1	0	0	0	0	0	0	0	0	0	3.72329	1	1	1	1	1	1
59	0	43	27	36	67	8	7	34	20	1.44	66.7944	1	1	1	1	0	1	0	0	0	0	0.325581	0	0	1	0	0	0	18.4265	0	0	4.3863	1	0	0	0	0	0	0	0	0	0	4.3863	1	1	1	1	1	1
64	1	40	25	37	67	7	8	26	11	1.57	54.2526	0	0	0	0	0	0	0	0	0	0	0.4	0	0	1	0	0	0	18.0697	0	0	1.15616	1	0	0	0	0	0	0	0	0	0	1.15616	1	1	1	1	1	1
65	1	52	37	30	57	12	12	31	17	1.76	141.047	0	1	0	0	0	0	0	0	0	1	0.461538	1	1	0	0	0	0	27.0538	0	0	3.67123	1	0	0	0	0	0	0	0	0	0	3.67123	1	1	1	1	1	1
77	0	48	31	36	65	7	7	40	43	1.36	78.1448	0	0	0	0	0	0	0	1	0	0	0.291667	0	0	1	0	0	1	19.5556	0	0	3.97808	1	0	0	0	0	0	0	0	0	0	3.97808	1	1	1	1	1	1
74	1	49	31	37	67	8	9	45	25	1.97	71.7326	1	1	1	1	0	0	0	0	0	0	0.367347	0	0	1	0	0	0	30.8248	1	0	4.18082	1	0	0	0	0	0	0	0	0	0	4.18082	1	1	1	1	1	1
80	0	44	28	36	66	9	9	38	19	1.56	81.6772	0	1	1	0	0	0	0	0	0	0	0.409091	0	0	1	0	0	0	27.1111	0	0	3.77534	1	0	0	0	0	0	0	0	0	0	3.77534	1	1	1	1	1	1
53	1	60	53	13	27	10	10	44	37	1.74	141.536	1	1	1	1	0	0	1	0	0	0	0.333333	0	1	0	1	0	0	26.2917	0	0	4.24932	1	1	1	0	0	0	0	0	0	0	1.01644	0	0	1	1	1	1
74	0	40	26	35	65	17	7	32	26	1.31	125.845	0	1	0	0	0	0	0	0	0	0	0.35	0	1	0	0	0	0	16.4446	0	0	3.50411	1	0	0	0	0	0	0	0	0	0	3.50411	1	1	1	1	1	1
79	0	37	24	35	65	11	10	36	15	1.74	69.075	0	0	0	1	0	0	0	0	0	0	0.540541	1	0	1	0	0	0	27.0051	0	0	4.26027	1	0	0	0	0	0	0	0	0	0	4.26027	1	1	1	1	1	1
39	1	58	39	33	61	7	7	39	26	1.97	75.2334	0	0	0	0	0	0	0	0	0	0	0.241379	0	0	1	0	0	0	29.308	0	0	2.03014	1	0	0	0	0	0	0	0	0	0	2.03014	1	1	1	1	1	1
33	0	51	33	36	66	6	6	37	22	1.56	62.6116	1	0	0	0	0	0	0	0	0	0	0.235294	0	0	1	0	0	0	21.2891	0	0	4.20548	1	0	0	0	0	0	0	0	0	0	4.20548	1	1	1	1	1	1
82	0	41	25	38	69	7	6	27	17	1.46	50.4578	0	0	0	0	0	0	0	0	0	0	0.292683	0	0	1	0	0	0	22.0741	0	0	3.35068	1	0	0	0	0	0	0	0	0	0	3.35068	1	1	1	1	1	1
78	0	45	32	28	55	9	9	41	28	1.383	95.6064	0	1	0	0	0	0	0	0	0	0	0.4	0	1	0	0	0	0	20.4444	0	0	0.775342	1	4	0	0	0	1	0	0	0	0	0.821918	0	1	1	1	0	0
82	1	48	31	36	66	9	9	40	30	1.55	94.9579	0	0	1	0	0	0	0	0	0	0	0.375	0	0	1	0	0	0	21.0938	0	1	3.58356	0	7	0	0	0	0	0	0	1	0	3.32329	0	1	1	1	1	1
75	1	44	29	34	63	8	9	39	23	1.64	71.9364	1	1	1	1	0	0	1	0	0	0	0.409091	0	0	1	0	0	0	23.533	0	0	4.2	1	0	0	0	0	0	0	0	0	0	4.2	1	1	1	1	1	1
80	1	54	43	21	42	13	12	53	41	1.72	162.325	0	1	1	0	1	0	0	0	0	0	0.444444	1	1	0	1	0	0	28.0404	0	0	4.42192	1	1	1	0	0	0	0	0	0	0	0.284932	0	0	1	1	1	1
68	1	46	30	34	64	9	9	36	15	1.66	82.6029	0	0	0	0	0	0	0	0	0	0	0.391304	0	0	1	0	0	0	22.68	0	0	4.3726	1	0	0	0	0	0	0	0	0	0	4.3726	1	1	1	1	1	1
72	1	48	31	36	65	8	8	28	12	1.82	69.2812	0	0	0	0	0	0	0	0	0	0	0.333333	0	0	1	0	0	0	21.0667	0	0	3.73973	1	0	0	0	0	0	0	0	0	0	3.73973	1	1	1	1	1	1
79	1	46	31	34	62	9	8	31	14	1.37	92.7417	0	1	1	1	0	0	0	0	0	0	0.347826	0	0	1	0	0	0	19.0443	0	1	0.715068	0	0	0	0	0	0	0	0	0	0	0.715068	0	1	1	1	1	1
82	1	49	32	35	63	8	9	39	19	1.67	84.6187	0	1	1	0	0	0	0	0	0	0	0.367347	0	0	1	0	0	0	24.6904	0	0	3.6274	1	0	0	0	0	0	0	0	0	0	3.6274	1	1	1	1	1	1
62	1	51	33	35	65	8	8	37	30	1.62	86.3394	0	1	1	1	0	0	1	0	0	0	0.313725	0	0	1	0	0	0	26.2227	0	0	4.16712	1	0	0	0	0	0	0	0	0	0	4.16712	1	1	1	1	1	1
78	1	47	37	20	42	8	7	33	19	1.63	68.6557	0	1	1	1	0	0	1	0	0	0	0.297872	0	0	1	1	0	0	23.1473	0	0	3.71233	1	0	0	0	0	0	0	0	0	0	3.71233	1	1	1	1	1	1
59	1	52	36	30	57	11	7	36	25	1.86	90.5327	1	1	1	1	0	0	1	0	0	0	0.269231	0	0	1	0	0	0	26.2596	0	0	3.93151	1	0	0	0	0	0	0	0	0	0	3.93151	1	1	1	1	1	1
63	1	42	26	38	68	12	12	34	31	1.39	127.738	1	1	0	0	0	1	0	0	0	0	0.571429	1	1	0	0	0	0	16.4062	0	1	3.26027	0	0	0	0	0	0	0	0	0	0	3.26027	0	1	1	1	1	1
88	0	45	31	31	59	9	10	35		1.35	105.399	0	1	0	1	0	1	0	0	0	0	0.444444	1	1	0	0	0		25	0	0	4.2	1	0	0	0	0	0	0	0	0	0	4.2	1	1	1	1	1	1
61	1	52	33	37	66	6	7	38	17	1.86	59.9477	0	0	0	0	0	0	0	0	0	0	0.269231	0	0	1	0	0	0	25.9909	0	0	0.0410959	1	0	0	0	0	0	0	0	0	0	0.0410959	1	1	1	1	1	1
68	1	48	34	29	56	9	9	32		1.585	92.861	1	1	0	1	0	0	0	0	0	0	0.375	0	0	1	0	0		24.974	0	0	3.23288	1	0	0	0	0	0	0	0	0	0	3.23288	1	1	1	1	1	1
38	0	54.5	41.1	25.1	49.1	9	9	38.2		1.73	105.419	1	1	1	1	0	1	0	0	0	0	0.330275	0	1	0	1	1		44.3878	1	1	3.24658	0	0	0	0	0	0	0	0	0	0	3.24658	0	1	1	1	1	1
86	1	38	26	30	57	10	9	44	32	1.55	69.9533	1	1	0	0	0	0	0	0	0	0	0.473684	1	0	1	0	1	0	19.3337	0	1	0.227397	0	0	0	0	0	0	0	0	0	0	0.227397	0	1	1	1	1	1
78	0	44	28	36	66	6	6	43	32	1.48	50.8379	0	0	0	0	0	0	0	0	0	0	0.272727	0	0	1	0	0	0	24.7737	0	0	3.59452	1	0	0	0	0	0	0	0	0	0	3.59452	1	1	1	1	1	1
84	1	48	31	35	64	7	8	40	28	1.65	70.3195	0	1	0	0	0	0	0	0	0	0	0.333333	0	0	1	0	0	0	29.4321	0	0	3.74795	1	0	0	0	0	0	0	0	0	0	3.74795	1	1	1	1	1	1
88	1	47	32	31	59	7	8	34	13	1.52	73.6242	0	1	1	0	0	0	0	0	0	0	0.340426	0	0	1	0	0	0	17.2111	0	0	1.6137	1	0	0	0	0	0	0	0	0	0	1.6137	1	1	1	1	1	1
71	0	41	26	36	66	6	6	31	17	1.52	43.7658	1	1	1	0	0	0	0	0	0	0	0.292683	0	0	1	0	0	0	23.4952	0	0	3.54521	1	0	0	0	0	0	0	0	0	0	3.54521	1	1	1	1	1	1
74	0	44	28	36	66	9	9	32	17	1.68	75.8431	0	0	0	0	0	0	0	0	0	0	0.409091	0	0	1	0	0	0	24.4246	0	0	2.29863	1	0	0	0	0	0	0	0	0	0	2.29863	1	1	1	1	1	1
62	0	32.9	20.3	38.3	69.9	14	6	45.9	55.8	1.4	66.8128	0	1	1	0	0	0	0	0	0	0	0.364742	0	0	1	0	0	1	24.9401	0	0	0.923288	1	0	0	0	0	0	0	0	0	0	0.923288	1	1	1	1	1	1
79	0	43	27	38	68	11	10	41		1.62	93.7991	1	1	1	0	0	0	0	0	0	0	0.465116	1	0	1	0	0		24.4352	0	0	2.97534	1	1	1	0	0	0	0	0	0	0	2.46849	0	0	1	1	1	1
64	1	49.2	37.9	23	46	9.2	8.8	44	36	1.6	95.8722	0	1	0	1	0	0	0	0	0	0	0.357724	0	0	1	1	0	0	17.8858	0	0	0.882192	1	0	0	0	0	0	0	0	0	0	0.882192	1	1	1	1	1	1
51	1	62	49	21	42	7	7	43	16	1.98	84.313	1	1	1	1	0	0	1	0	0	0	0.225806	0	0	1	1	0	0	30.4611	1	0	2.78082	1	0	0	0	0	0	0	0	0	0	2.78082	1	1	1	1	1	1
55	0	53	33	38	68	12	11	44	42	1.55	155.718	0	1	0	0	0	0	0	0	0	1	0.415094	0	1	0	0	0	0	23.7253	0	0	3.72055	1	0	0	0	0	0	0	0	0	0	3.72055	1	1	1	1	1	1
80	0	41	25	39	70	9	9	35	27	1.48	76.7119	0	1	1	0	0	1	0	0	0	0	0.439024	1	0	1	0	0	0	22.2137	0	0	4.2	1	0	0	0	0	0	0	0	0	0	4.2	1	1	1	1	1	1
76	1	47	30	35	64	9	9	32	17	1.66	85.6071	0	1	1	0	0	0	0	0	0	0	0.382979	0	0	1	0	0	0	23.472	0	0	3.47671	1	0	0	0	0	0	0	0	0	0	3.47671	1	1	1	1	1	1
78	0	44.1	29.4	33.3	62.2	7	7	44.9	28.9	1.49	61.6225	1	1	1	1	0	1	0	0	0	0	0.31746	0	0	1	0	0	0	32.5562	1	0	3.3726	1	1	1	0	0	0	0	0	0	0	0.0493151	0	0	1	1	1	1
73	0	51	31	40	71	7	7	38	29	1.45	81.4641	1	1	0	0	0	0	0	0	0	0	0.27451	0	0	1	0	0	0	23.4224	0	0	4.06575	1	0	0	0	0	0	0	0	0	0	4.06575	1	1	1	1	1	1
90	0	35	21	41	72	9	8	43	42	1.25	65.0516	0	1	0	1	0	1	0	0	0	0	0.457143	1	0	1	0	1	0	14.1519	0	1	1.5863	0	1	1	0	0	0	0	0	0	0	1.43836	0	0	1	1	1	1
87	0	33	23	30	59	6	7	36	24	1.24	41.1972	1	1	0	0	0	0	0	0	0	0	0.424242	1	0	1	0	0	0	22.7076	0	0	4.25479	1	0	0	0	0	0	0	0	0	0	4.25479	1	1	1	1	1	1
73	0	47	31	33	62	9	8	38	19	1.44	91.4748	0	0	0	1	0	0	0	0	0	1	0.340426	0	0	1	0	0	0	22.9719	0	0	3.49041	1	0	0	0	0	0	0	0	0	0	3.49041	1	1	1	1	1	1
52	0	44.1	28.4	35.6	65.3	5.7	6.2	32	26	1.4	53.3969	1	1	0	0	0	0	0	0	0	0	0.281179	0	0	1	0	0	0	19.91	0	0	3.62192	1	0	0	0	0	0	0	0	0	0	3.62192	1	1	1	1	1	1
79	1	45	30	34	63	6	6	27	15	1.63	48.0154	1	0	0	0	0	0	0	0	0	0	0.266667	0	0	1	0	0	0	21.3039	0	1	1.74521	0	0	0	0	0	0	0	0	0	0	1.74521	0	1	1	1	1	1
54	0	47	39	16	34	7	8	51	60	1.58	70.8283	0	1	0	1	0	1	0	0	0	0	0.340426	0	0	1	1	1	1	24.7676	0	1	1.69589	0	1	1	0	0	0	0	0	0	0	1.00274	0	0	1	1	1	1
85	0	52	33	37	67	12	12	61	114	1.21	205.159	1	1	0	1	0	0	0	0	0	0	0.461538	1	1	0	0	1	1	20.7789	0	1	1.90137	0	1	1	0	0	0	0	0	0	0	0.958904	0	0	1	1	1	1
78	1	44	27	38	68	10	10	44	38	1.89	77.9002	0	1	0	0	0	0	0	0	0	0	0.454545	1	0	1	0	1	0	30.1194	1	0	1.62466	1	0	0	0	0	0	0	0	0	0	1.62466	1	1	1	1	1	1
40	0	51	35	32	60	8	8	42	24	1.83	76.4316	1	0	0	0	0	0	0	0	0	0	0.313725	0	0	1	0	0	0	29.34	0	0	2.9726	1	0	0	0	0	0	0	0	0	0	2.9726	1	1	1	1	1	1
85	1	68	50	27	52	9	9	74	161	1.66	161.2	1	1	0	0	0	0	1	0	0	0	0.264706	0	1	0	0	1	1	22.9591	0	1	0.70411	0	0	0	0	0	0	0	0	0	0	0.70411	0	1	1	1	1	1
85	1	45	28	38	68	6	7	36	17	1.76	49.1578	1	1	1	0	0	0	0	0	0	0	0.311111	0	0	1	0	0	0	27.0538	0	0	3.69041	1	0	0	0	0	0	0	0	0	0	3.69041	1	1	1	1	1	1
67	0	38	24	36	67	6	6	27	10	1.59	36.6963	0	1	1	1	0	0	0	0	0	0	0.315789	0	0	1	0	0	0	21.9899	0	0	3.55068	1	0	0	0	0	0	0	0	0	0	3.55068	1	1	1	1	1	1
72	1	44	32	28	54	9	9	29	16	1.52	83.8266	0	1	0	1	0	1	0	0	0	0	0.409091	0	0	1	0	0	0	19.6752	0	0	3.27945	1	0	0	0	0	0	0	0	0	0	3.27945	1	1	1	1	1	1
81	1	49	33	34	63	11	11	49	40	1.88	106.329	1	1	0	1	0	1	0	0	0	0	0.44898	1	0	1	0	0	0	31.6263	1	0	4.17534	1	0	0	0	0	0	0	0	0	0	4.17534	1	1	1	1	1	1
77	1	55	42	22	44	8	7	45	35	1.56	94.2004	0	1	1	0	0	0	0	1	0	0	0.254545	0	0	1	1	1	0	24.1415	0	0	3.50959	1	0	0	0	0	0	0	0	0	0	3.50959	1	1	1	1	1	1
70	1	54	34	38	67	9	10	52	66	1.88	102.475	1	1	1	1	0	0	1	0	0	0	0.37037	0	0	1	0	1	1	23.2438	0	0	3.63014	1	0	0	0	0	0	0	0	0	0	3.63014	1	1	1	1	1	1
71	1	44	29	34	64	10	10	32	24	1.69	87.1191	0	1	0	1	0	1	0	0	0	0	0.454545	1	0	1	0	0	0	21.6128	0	0	3.69589	1	0	0	0	0	0	0	0	0	0	3.69589	1	1	1	1	1	1
75	1	48	42	13	28	10	10	45	36	1.61	105.339	0	1	0	1	0	0	0	0	0	0	0.416667	0	0	1	1	1	0	24.0346	0	0	4.38356	1	1	1	0	0	0	0	0	0	0	0.871233	0	0	1	1	1	1
68	0	49	36	27	53	9	9	43	33	1.66	91.778	0	1	0	0	0	0	0	0	0	0	0.367347	0	0	1	0	0	0	26.3702	0	0	4.29589	1	0	0	0	0	0	0	0	0	0	4.29589	1	1	1	1	1	1
80	1	46.3	28.7	38	68.2	10.2	9.8	37.7	32.4	1.75	91.3689	0	0	0	0	0	0	0	0	0	0	0.423326	1	0	1	0	0	0	21.2953	0	0	1.87945	1	0	0	0	0	0	0	0	0	0	1.87945	1	1	1	1	1	1
78	0	42	27	37	67	6	6	27	16	1.49	46.5567	0	1	0	1	0	0	0	0	0	0	0.285714	0	0	1	0	0	0	21.6206	0	0	3.85479	1	0	0	0	0	0	0	0	0	0	3.85479	1	1	1	1	1	1
79	0	48	31	34	64	7	6	26	21	1.43	67.7177	1	1	0	0	0	0	0	0	0	0	0.25	0	0	1	0	0	0	20.5049	0	1	1.02192	0	0	0	0	0	0	0	0	0	0	1.02192	0	1	1	1	1	1
72	1	41	27	34	63	7	7	40	30	1.6	50.6765	0	1	0	1	0	0	0	0	0	0	0.341463	0	0	1	0	1	0	17.239	0	0	3.91233	1	0	0	0	0	0	0	0	0	0	3.91233	1	1	1	1	1	1
84	1	42	33	23	46	9	9	48	62	1.62	72.8836	0	0	0	0	0	0	0	1	0	0	0.428571	1	0	1	1	1	1	18.9069	0	0	0.060274	1	0	0	0	0	0	0	0	0	0	0.060274	1	1	1	1	1	1
64	1	44	28	36	66	7	8	40	26	1.84	54.3494	1	1	1	0	0	0	0	0	0	0	0.363636	0	0	1	0	0	0	29.3575	0	0	4.18082	1	0	0	0	0	0	0	0	0	0	4.18082	1	1	1	1	1	1
39	1	42.6	26.9	37.1	67.4	6.9	8.6	27.3	16	1.81	54.6155	0	1	0	0	0	0	0	0	0	0	0.403756	0	0	1	0	0	0	20.8433	0	0	4.03562	1	0	0	0	0	0	0	0	0	0	4.03562	1	1	1	1	1	1
39	0	51	32	39	69	5	6	30	15	1.53	57.4666	0	0	0	1	0	0	0	0	0	0	0.235294	0	0	1	0	0	0	21.5019	0	0	0.945205	1	0	0	0	0	0	0	0	0	0	0.945205	1	1	1	1	1	1
74	1	50	34	32	60	8	8	40	27	1.69	79.9984	0	1	0	1	0	0	0	0	0	1	0.32	0	0	1	0	0	0	23.4236	0	0	3.77808	1	0	0	0	0	0	0	0	0	0	3.77808	1	1	1	1	1	1
72	0	43	27	38	69	9	9	35	18	1.53	80.1954	1	0	0	1	0	0	0	0	0	0	0.418605	0	0	1	0	0	0	25.7778	0	0	3.35616	1	0	0	0	0	0	0	0	0	0	3.35616	1	1	1	1	1	1
79	1	54	42	22	44	9	8	31	28	1.61	103.585	1	1	0	1	0	0	1	0	0	0	0.296296	0	0	1	1	0	0	24.0346	0	0	0	1	0	0	0	0	0	0	0	0	0	0	1	1	1	1	1	1
74	0	53	44	37	67	8	7	41	30	1.28	107.611	1	1	1	1	0	1	1	0	0	0	0.264151	0	1	0	0	0	0	21.6287	0	0	2.76438	1	6	0	0	0	0	0	1	0	0	2.11781	0	1	1	1	0	1
81	1	40	26	35	64	11	10	35	18	1.56	86.9236	0	0	0	1	0	0	0	0	0	0	0.5	1	0	1	0	0	0	24.4561	0	0	3.19726	1	0	0	0	0	0	0	0	0	0	3.19726	1	1	1	1	1	1
81	1	49	34	31	59	8	8	29	19	1.76	74.2072	0	1	1	1	0	0	1	0	0	0	0.326531	0	0	1	0	0	0	23.7387	0	0	3.29589	1	0	0	0	0	0	0	0	0	0	3.29589	1	1	1	1	1	1
68	0	49	36	26	51	6	9	31		1.35	89.0522	0	1	0	1	0	0	1	0	0	0	0.367347	0	0	1	0	0		21.8787	0	0	3.66301	1	3	0	0	1	0	0	0	0	0	2.34247	0	1	1	0	1	1
77	0	47	32	32	61	8	7	33	23	1.47	76.1284	1	1	1	1	0	0	0	0	0	0	0.297872	0	0	1	0	0	0	19.6283	0	0	3.79726	1	0	0	0	0	0	0	0	0	0	3.79726	1	1	1	1	1	1
76	1	44	29	33	62	8	8	31	17	1.63	66.7727	1	1	1	0	0	0	0	0	0	0	0.363636	0	0	1	0	0	0	22.4813	0	0	3.9863	1	0	0	0	0	0	0	0	0	0	3.9863	1	1	1	1	1	1
68	0	38	23	41	72	7	7	33	17	1.47	48.5258	1	1	1	0	0	0	0	0	0	0	0.368421	0	0	1	0	0	0	27.4884	0	0	4.08767	1	0	0	0	0	0	0	0	0	0	4.08767	1	1	1	1	1	1
46	0	44	29	33	62	6	7	28	8	1.42	58.5972	0	0	0	0	0	0	0	0	0	0	0.318182	0	0	1	0	0	0	19.3548	0	0	0	1	0	0	0	0	0	0	0	0	0	0	1	1	1	1	1	1
81	1	48	30	37	66	6	7	40	22	1.56	62.0745	0	0	0	1	0	0	0	0	0	0	0.291667	0	0	1	0	0	0	22.4323	0	0	2.65753	1	0	0	0	0	0	0	0	0	0	2.65753	1	1	1	1	1	1
65	1	48	34	30	56	10	9	37		1.73	91.4583	0	1	1	1	0	0	1	0	0	0	0.375	0	0	1	0	0		21.7993	0	0	4.18082	1	2	0	1	0	0	0	0	0	0	0.69863	0	1	0	1	1	1
48	1	52	33	37	67	8	8	35	18	1.89	76.5197	0	0	0	0	0	0	0	0	0	0	0.307692	0	0	1	0	0	0	25.1261	0	0	0.0191781	1	0	0	0	0	0	0	0	0	0	0.0191781	1	1	1	1	1	1
75	0	54	44	20	40	9	7	28	21	1.44	107.199	0	0	0	1	0	0	0	0	0	0	0.259259	0	1	0	1	0	0	20.9321	0	0	3.47123	1	0	0	0	0	0	0	0	0	0	3.47123	1	1	1	1	1	1
83	1	47	32	32	60	7	7	48	42	1.54	66.5377	0	1	1	0	0	0	0	0	0	0	0.297872	0	0	1	0	1	0	21.3599	0	1	0.517808	0	0	0	0	0	0	0	0	0	0	0.517808	0	1	1	1	1	1
60	0	42	26	37	67	9	9	33	11	1.76	67.086	0	1	0	0	0	0	0	0	0	0	0.428571	1	0	1	0	0	0	23.1084	0	0	4.08219	1	0	0	0	0	0	0	0	0	0	4.08219	1	1	1	1	1	1
70	1	50	33	35	63	7	7	34	16.1	1.88	60.6938	0	0	0	0	0	0	0	0	0	0	0.28	0	0	1	0	0	0	25.3515	0	0	4.21918	1	0	0	0	0	0	0	0	0	0	4.21918	1	1	1	1	1	1
80	1	47	31	35	65	8	8	36	20	1.73	70.3231	1	1	0	0	0	0	0	0	0	0	0.340426	0	0	1	0	0	0	24.2424	0	0	3.6274	1	0	0	0	0	0	0	0	0	0	3.6274	1	1	1	1	1	1
72	1	48	31	36	66	10	9	39	33	1.87	84.6112	1	1	0	1	0	0	0	0	0	0	0.375	0	0	1	0	0	0			0	4.24658	1	0	0	0	0	0	0	0	0	0	4.24658	1	1	1	1	1	1
71	1	46	31	34	64	9	8	27	12	1.74	73.0208	0	0	1	0	0	0	0	0	0	0	0.347826	0	0	1	0	0	0	20.9573	0	0	3.69589	1	0	0	0	0	0	0	0	0	0	3.69589	1	1	1	1	1	1
50	0	45	30	34	63	9	8	31	18	1.63	75.1371	0	0	1	0	0	0	0	0	0	0	0.355556	0	0	1	0	0	0	21.875	0	0	0.0383562	1	0	0	0	0	0	0	0	0	0	0.0383562	1	1	1	1	1	1
70	1	55	34	37	67	12	9	42	26	1.95	116.31	1	1	1	1	0	1	1	0	0	0	0.327273	0	1	0	0	0	0	28.3737	0	0	4.11233	1	0	0	0	0	0	0	0	0	0	4.11233	1	1	1	1	1	1
36	0	41	25	39	70	8	7	30	11	1.53	58.0202	0	0	0	0	0	0	0	0	0	0	0.341463	0	0	1	0	0	0	25.7778	0	0	3.11233	1	0	0	0	0	0	0	0	0	0	3.11233	1	1	1	1	1	1
78	0	48	33	31	58	10	7	39	39	1.12	121.854	0	1	0	1	0	0	0	0	0	0	0.291667	0	1	0	0	0	0	20.3951	0	0	4.29589	1	1	1	0	0	0	0	0	0	0	3.00274	0	0	1	1	1	1
74	0	45	31	31	59	9	9	30	24	1.38	95.8143	0	0	0	0	0	0	0	0	0	0	0.4	0	1	0	0	0	0	21.4573	0	1	0.868493	0	0	0	0	0	0	0	0	0	0	0.868493	0	1	1	1	1	1
40	1	47	30	37	66	8	7	33	19	1.83	61.1523	0	1	0	0	0	0	0	0	0	0	0.297872	0	0	1	0	0	0	24.281	0	0	3.07671	1	0	0	0	0	0	0	0	0	0	3.07671	1	1	1	1	1	1
81	0	47	31	35	64	9	8	42	26	1.48	89.0025	0	1	0	0	0	0	0	0	0	0	0.340426	0	0	1	0	0	0	24	0	0	3.93973	1	0	0	0	0	0	0	0	0	0	3.93973	1	1	1	1	1	1
88	0	45	28	37	67	8	7	40	34	1.21	85.865	1	1	1	0	0	1	0	0	0	0	0.311111	0	0	1	0	0	0	21.0856	0	1	0.312329	0	0	0	0	0	0	0	0	0	0	0.312329	0	1	1	1	1	1
14	0	48	31	36	65	6	6	29	13	1.44	60.9028	0	0	0	0	0	0	0	0	0	0	0.25	0	0	1	0	0	0	17.5781	0	0	2.06027	1	0	0	0	0	0	0	0	0	0	2.06027	1	1	1	1	1	1
55	1	60.9	39.6	35	63.3	10	9	55.2	50.5	1.92	123.161	1	1	0	0	0	0	0	1	0	0	0.295567	0	1	0	0	0	1	27.6817	0	0	4.08493	1	1	1	0	0	0	0	0	0	0	2.68493	0	0	1	1	1	1
60	1	53	34	35	64	9	9	37	19	2.05	84.8375	1	1	1	0	0	0	0	0	0	0	0.339623	0	0	1	0	0	0	28.3446	0	0	4.25753	1	0	0	0	0	0	0	0	0	0	4.25753	1	1	1	1	1	1
87	1	48	34	29	56	7	7	27	12	1.59	66.8409	0	0	0	0	0	1	0	0	0	0	0.291667	0	0	1	0	0	0	21.3382	0	0	3.80274	1	0	0	0	0	0	0	0	0	0	3.80274	1	1	1	1	1	1
80	1	47	31	33	62	9	9	38	17	1.73	82.1433	0	1	1	1	0	0	0	0	0	0	0.382979	0	0	1	0	0	0	25.9107	0	0	1.17808	1	0	0	0	0	0	0	0	0	0	1.17808	1	1	1	1	1	1
73	0	50	32	37	66	7	7	34	21	1.5	76.0696	0	1	1	1	0	0	0	0	0	0	0.28	0	0	1	0	0	0	26.0226	0	0	4.26301	1	0	0	0	0	0	0	0	0	0	4.26301	1	1	1	1	1	1
74	1	50	36	28	54	10	8	51	74.4	1.61	97.8932	1	1	1	0	0	0	0	0	0	0	0.32	0	0	1	0	1	1	19.1327	0	1	0.473973	0	0	0	0	0	0	0	0	0	0	0.473973	0	1	1	1	1	1
80	1	47	30	36	66	8	8	36		1.58	76.9993	0	1	0	0	0	0	0	0	0	0	0.340426	0	0	1	0	0		20.7008	0	0	3.13699	1	0	0	0	0	0	0	0	0	0	3.13699	1	1	1	1	1	1
85	0	40	35	13	29	9	8	44	55	1.24	81.3171	0	1	0	0	0	0	0	0	0	1	0.4	0	0	1	1	1	1	20.4082	0	1	1.86849	0	1	1	0	0	0	0	0	0	0	0.219178	0	0	1	1	1	1
82	1	40	28	30	59	12	9	35	34	1.46	92.8773	1	1	1	0	0	0	0	0	0	0	0.45	1	0	1	0	0	0	23.1111	0	0	4.04932	1	0	0	0	0	0	0	0	0	0	4.04932	1	1	1	1	1	1
75	1	51	33	36	65	11	12	40	30	1.83	123.924	1	1	0	1	1	0	0	0	0	0	0.470588	1	1	0	0	0	0	25.3843	0	0	4.4137	1	1	1	0	0	0	0	0	0	0	2.96164	0	0	1	1	1	1
77	1	44	32	27	55	7	6	24	8	1.48	56.2217	0	1	0	0	0	0	0	1	0	0	0.272727	0	0	1	0	0	0	16.1354	0	1	3.10137	0	0	0	0	0	0	0	0	0	0	3.10137	0	1	1	1	1	1
52	0	44	30	32	61	7	7	28	17	1.49	61.383	0	0	0	0	0	0	0	0	0	0	0.318182	0	0	1	0	0	0	23.9977	0	0	3.43288	1	0	0	0	0	0	0	0	0	0	3.43288	1	1	1	1	1	1
69	1	62	48	23	45	9	8	41	25	1.84	115.174	1	1	1	0	0	0	1	0	0	0	0.258065	0	1	0	1	0	0	23.1206	0	0	4.43014	1	0	0	0	0	0	0	0	0	0	4.43014	1	1	1	1	1	1
67	1	46	29	36	65	8	8	34	19	1.83	64.1016	0	0	0	1	0	0	0	0	0	0	0.347826	0	0	1	0	0	0	24.9135	0	0	3.6274	1	0	0	0	0	0	0	0	0	0	3.6274	1	1	1	1	1	1
76	0	35.4	22.9	35.3	65.8	8.7	7	31	15	1.34	55.3042	0	1	0	1	0	0	1	0	0	1	0.39548	0	0	1	0	0	0	19.1111	0	0	4.16438	1	0	0	0	0	0	0	0	0	0	4.16438	1	1	1	1	1	1
77	1	52	36	30	56	8	7	47	40	1.65	80.7573	1	1	0	0	0	0	0	0	0	0	0.269231	0	0	1	0	1	0	24.9199	0	0	4.08493	1	0	0	0	0	0	0	0	0	0	4.08493	1	1	1	1	1	1
84	1	50	30	39	69	7	8	39	30	1.8	69.1603	1	0	0	0	0	0	0	0	0	0	0.32	0	0	1	0	0	0	23.255	0	1	0.109589	0	0	0	0	0	0	0	0	0	0	0.109589	0	1	1	1	1	1
69	0	43	28	36	66	9	7	38	25	1.445	72.4748	0	1	0	0	0	0	0	0	0	0	0.325581	0	0	1	0	0	0	22.6667	0	0	4.34521	1	0	0	0	0	0	0	0	0	0	4.34521	1	1	1	1	1	1
65	0	49	32	36	65	7	7	34	30	1.52	72.4709	0	0	0	0	0	0	0	0	0	0	0.285714	0	0	1	0	0	0	24.9989	0	0	1.91507	1	0	0	0	0	0	0	0	0	0	1.91507	1	1	1	1	1	1
87	1	46	29	37	66	8	9	41	29	1.67	76.0815	1	1	1	1	0	1	0	0	0	0	0.391304	0	0	1	0	0	0	24.6904	0	0	3.8137	1	0	0	0	0	0	0	0	0	0	3.8137	1	1	1	1	1	1
70	1	61	51	17	35	10	6	34	25	1.71	111.689	0	1	1	1	0	0	1	0	0	0	0.196721	0	0	1	1	0	0	22.5896	0	1	3.15616	0	0	0	0	0	0	0	0	0	0	3.15616	0	1	1	1	1	1
40	1	46	31	33	61	8	8	38	22	2	58.653	0	0	0	0	0	0	0	0	0	0	0.347826	0	0	1	0	0	0	32.6294	1	0	3.86849	1	0	0	0	0	0	0	0	0	0	3.86849	1	1	1	1	1	1
45	0	44	28	36	65	8	8	27	15	1.53	71.1369	0	1	0	0	0	0	0	0	0	0	0.363636	0	0	1	0	0	0	17.0068	0	0	3.91507	1	0	0	0	0	0	0	0	0	0	3.91507	1	1	1	1	1	1
62	1	61	47	23	46	9	8	36	40	1.76	117.034	0	1	0	1	0	0	1	0	0	0	0.262295	0	1	0	1	0	0	24.677	0	0		1	0	0	0	0	0	0	0	0	0		0	1	1	1	1	1
45	1	55	38	30	57	10	10	39	20	2.2	96.6257	1	1	1	1	0	0	1	0	0	0	0.363636	0	0	1	0	0	0	34.2857	1	0	4.33425	1	0	0	0	0	0	0	0	0	0	4.33425	1	1	1	1	1	1
78	0	41	28	33	62	9	8	34	26	1.4	74.9939	0	1	1	0	0	1	0	0	0	0	0.390244	0	0	1	0	0	0	21.7502	0	0	4.18082	1	0	0	0	0	0	0	0	0	0	4.18082	1	1	1	1	1	1
64	1	55	36	34	63	7	7	43	36	1.4	96.3543	0	1	0	1	0	1	0	0	0	0	0.254545	0	0	1	0	0	0	19.6506	0	0	3.10685	1	0	0	0	0	0	0	0	0	0	3.10685	1	1	1	1	1	1
80	1	53	34	36	65	9	8	40	32	1.64	98.4823	0	1	0	1	0	1	0	0	0	0	0.301887	0	0	1	0	0	0	20.1956	0	0	2.42466	1	0	0	0	0	0	0	0	0	0	2.42466	1	1	1	1	1	1
69	0	43	28	35	65	10	9	34	17	1.57	84.1654	0	1	0	0	0	0	0	0	0	0	0.418605	0	0	1	0	0	0	23.1247	0	0	3.65205	1	0	0	0	0	0	0	0	0	0	3.65205	1	1	1	1	1	1
53	0	46	31	32	60	6	6	30	19	1.697	47.9377	0	0	1	0	0	0	0	0	0	0	0.26087	0	0	1	0	0	0	25.462	0	0	2.29589	1	0	0	0	0	0	0	0	0	0	2.29589	1	1	1	1	1	1
70	1	63	52	17	35	12	9	45	26	1.779	160.254	1	1	1	1	0	0	1	0	0	0	0.285714	0	1	0	1	0	0	25.4028	0	1	0.345205	0	5	0	0	0	0	1	0	0	0	0.309589	0	1	1	1	0	1
70	1	49	32	35	65	8	8	42	27	1.78	73.3734	1	1	0	1	0	0	1	0	0	0	0.326531	0	0	1	0	0	0	26.7698	0	1	2.31507	0	0	0	0	0	0	0	0	0	0	2.31507	0	1	1	1	1	1
70	1	52	35	31	59	10	9	49	38	1.85	97.7279	0	1	0	0	0	0	0	1	0	0	0.346154	0	0	1	0	0	0	25.6055	0	0	3.78082	1	0	0	0	0	0	0	0	0	0	3.78082	1	1	1	1	1	1
61	0	43	28	36	66	7	7	33	18	1.57	56.0072	0	1	0	0	0	0	0	0	0	0	0.325581	0	0	1	0	0	0	24.5578	0	0	3.13699	1	0	0	0	0	0	0	0	0	0	3.13699	1	1	1	1	1	1
82	1	51	36	30	57	15	11	40	35	1.32	204.144	0	1	1	1	0	0	0	0	0	0	0.431373	1	1	0	0	0	0	17.0874	0	1	0.789041	0	7	0	0	0	0	0	0	1	0	0.6	0	1	1	1	1	1
40	1	70	47	33	60	10	10	34	19	1.72	186.717	0	0	1	0	0	0	0	0	0	1	0.285714	0	1	0	0	0	0	26.4236	0	0	4.00822	1	0	0	0	0	0	0	0	0	0	4.00822	1	1	1	1	1	1
75	1	46	31	33	61	10	8	47		1.83	74.9294	0	1	1	0	0	0	0	0	0	0	0.347826	0	0	1	0	0		22.3347	0	0	0.194521	1	0	0	0	0	0	0	0	0	0	0.194521	1	1	1	1	1	1
69	1	57.2	47.8	16.4	34	7	8	37.1	16.1	1.66	94.8372	1	1	1	1	0	0	1	0	0	1	0.27972	0	0	1	1	0	0	24.3046	0	0	4.0274	1	0	0	0	0	0	0	0	0	0	4.0274	1	1	1	1	1	1
77	0	52	34	36	65	6	6	37	28	1.5	67.4124	1	1	1	0	0	1	0	0	0	0	0.230769	0	0	1	0	0	0	26.8407	0	0	3.71781	1	0	0	0	0	0	0	0	0	0	3.71781	1	1	1	1	1	1
68	1	43	29	34	63	7	8	22	7	1.52	63.2789	0	0	0	0	0	0	0	0	0	0	0.372093	0	0	1	0	0	0	17.9982	0	0	3.87397	1	0	0	0	0	0	0	0	0	0	3.87397	1	1	1	1	1	1
81	0	37.7	25.9	31.3	59.9	8.4	6.8	34	19.2	1.53	51.3632	0	1	0	0	0	0	0	0	0	0	0.360743	0	0	1	0	0	0	22.8928	0	0	3.43288	1	0	0	0	0	0	0	0	0	0	3.43288	1	1	1	1	1	1
76	1	49	33	34	63	9	7	45	32	1.61	81.1209	1	1	1	1	0	0	0	0	0	0	0.285714	0	0	1	0	0	0	20.5693	0	0	4.23562	1	0	0	0	0	0	0	0	0	0	4.23562	1	1	1	1	1	1
71	0	44	30	33	62	9	10	41	36	1.29	106.331	1	1	0	1	0	1	0	0	0	0	0.454545	1	1	0	0	0	0	19.2344	0	0	4.35068	1	2	0	1	0	0	0	0	0	0	0.430137	0	1	0	1	1	1
37	0	48	32	32	60	6	7	32	17	1.55	62.475	0	0	0	0	0	0	0	0	0	0	0.291667	0	0	1	0	0	0	20.6396	0	0	4.29041	1	0	0	0	0	0	0	0	0	0	4.29041	1	1	1	1	1	1
69	1	43	29	34	63	7	7	32	21	1.68	52.3401	0	0	1	0	0	0	0	0	0	0	0.325581	0	0	1	0	0	0	22.1367	0	0	2.1589	1	0	0	0	0	0	0	0	0	0	2.1589	1	1	1	1	1	1
72	0	51	33	36	66	7	6	36	25	1.47	73.2917	1	1	1	0	0	0	0	0	0	0	0.235294	0	0	1	0	0	0	22.3338	0	0	4.19726	1	0	0	0	0	0	0	0	0	0	4.19726	1	1	1	1	1	1
75	1	37	24	35	64	10	9	29	14	1.65	63.012	0	1	0	0	0	0	0	0	0	0	0.486486	1	0	1	0	0	0	20.7967	0	0	3.0411	1	0	0	0	0	0	0	0	0	0	3.0411	1	1	1	1	1	1
75	1	48	31	34	63	7	6	31	17	1.61	60.1467	0	1	0	1	0	0	0	0	0	0	0.25	0	0	1	0	0	0	20.5693	0	0	3.59452	1	0	0	0	0	0	0	0	0	0	3.59452	1	1	1	1	1	1
80	1	52	32	37	67	10	10	42		1.74	111.24	0	1	0	0	0	0	0	0	0	0	0.384615	0	0	1	0	1		26.2917	0	0	4.46849	1	1	1	0	0	0	0	0	0	0	2.02192	0	0	1	1	1	1
67	0	44	31	30	57	10	10	37	25	1.47	100.157	0	1	1	0	0	1	0	0	0	0	0.454545	1	1	0	0	0	0	22.5069	0	0	4.23288	1	0	0	0	0	0	0	0	0	0	4.23288	1	1	1	1	1	1
82	0	33	22	34	64	7	7	33	29	1.14	49.5454	0	1	1	0	1	0	0	0	0	0	0.424242	1	0	1	0	0	0	19.2044	0	0	4.21918	1	0	0	0	0	0	0	0	0	0	4.21918	1	1	1	1	1	1
40	0	51	33	37	66	7	7	37	22	1.591	74.2445	0	0	0	0	0	0	0	0	0	0	0.27451	0	0	1	0	0	0	28.4444	0	0	1.07123	1	0	0	0	0	0	0	0	0	0	1.07123	1	1	1	1	1	1
70	1	48	32	33	62	8	8	35	19	1.63	77.357	0	0	0	0	0	0	0	0	0	0	0.333333	0	0	1	0	0	0	22.2063	0	0	4.03288	1	0	0	0	0	0	0	0	0	0	4.03288	1	1	1	1	1	1
57	1	42	26	38	68	11	11	35	19	1.69	92.5818	1	1	1	0	0	1	0	0	0	0	0.52381	1	0	1	0	0	0	23.1405	0	0	4.12329	1	0	0	0	0	0	0	0	0	0	4.12329	1	1	1	1	1	1
72	1	36	25	30	58	6	5	19	13	1.5	31.709	0	0	0	0	0	0	0	0	0	0	0.277778	0	0	1	0	0	0	17.8156	0	1	4.05205	0	0	0	0	0	0	0	0	0	0	4.05205	0	1	1	1	1	1
80	0	41	29	28	55	8	7	41	28	1.47	60.3883	1	1	1	1	0	0	1	0	0	0	0.341463	0	0	1	0	0	0	24.653	0	0	3.98904	1	0	0	0	0	0	0	0	0	0	3.98904	1	1	1	1	1	1
65	1	54	35	35	64	8	9	38	22	1.77	94.2218	0	0	0	0	0	0	0	0	0	0	0.333333	0	0	1	0	0	0	26.2121	0	0	3.78082	1	0	0	0	0	0	0	0	0	0	3.78082	1	1	1	1	1	1
74	1	52	35	33	61	8	8	40	14	1.69	85.5752	1	1	0	1	0	0	0	0	0	0	0.307692	0	0	1	0	0	0	32.7694	1	0	4.06575	1	0	0	0	0	0	0	0	0	0	4.06575	1	1	1	1	1	1
80	0	52	41	22	43	8	9	41	61	1.28	122.136	0	1	1	1	0	0	1	0	0	0	0.346154	0	1	0	1	1	1	20.5389	0	0	2.99178	1	0	0	0	0	0	0	0	0	0	2.99178	1	1	1	1	1	1
87	1	53	38	28	53	6	9	40	21	1.79	76.951	1	1	1	1	0	0	1	0	0	0	0.339623	0	0	1	0	0	0	27.4756	0	0	4.29315	1	0	0	0	0	0	0	0	0	0	4.29315	1	1	1	1	1	1
30	1	45	30	34	64	8	8	33	16	1.91	59.1795	0	0	0	0	0	0	0	0	0	0	0.355556	0	0	1	0	0	0	24.6857	0	0	1.81096	1	0	0	0	0	0	0	0	0	0	1.81096	1	1	1	1	1	1
87	1	48	34	30	57	10	10	33	18	1.68	100.95	1	1	1	0	0	0	0	0	0	0	0.416667	0	0	1	0	0	0	19.0451	0	1	0.539726	0	0	0	0	0	0	0	0	0	0	0.539726	0	1	1	1	1	1
71	0	44	27	39	70	9	9	35	15	1.461	87.2118	0	1	0	0	0	0	0	0	0	0	0.409091	0	0	1	0	0	0	20.1348	0	0	4.21644	1	0	0	0	0	0	0	0	0	0	4.21644	1	1	1	1	1	1
94	0	38	25	34	64	10	9	25	20	1.329	81.5859	1	0	0	0	0	0	0	0	0	0	0.473684	1	0	1	0	0	0	19.5855	0	0	0.136986	1	0	0	0	0	0	0	0	0	0	0.136986	1	1	1	1	1	1
34	0	43	29	34	63	6	7	33	15	1.59	50.2914	0	0	0	0	0	0	0	0	0	0	0.325581	0	0	1	0	0	0	29.6749	0	0	0.134247	1	0	0	0	0	0	0	0	0	0	0.134247	1	1	1	1	1	1
76	1	50	31	38	68	8	8	36	27.2	1.56	86.6649	1	1	0	1	0	0	0	0	0	0	0.32	0	0	1	0	0	0	19.9481	0	0	2.8274	1	0	0	0	0	0	0	0	0	0	2.8274	1	1	1	1	1	1
42	1	56	40	29	55	12	12	40	35	1.99	140.639	1	1	0	0	0	0	0	0	0	0	0.428571	1	1	0	0	0	0	30.1038	1	0	3.63836	1	0	0	0	0	0	0	0	0	0	3.63836	1	1	1	1	1	1
56	0	52	43	18	37	6	7	46	38	1.66	67.1703	0	1	0	0	0	0	0	0	0	0	0.269231	0	0	1	1	1	0	27.8876	0	0	3.70685	1	0	0	0	0	0	0	0	0	0	3.70685	1	1	1	1	1	1
77	1	43	29	33	62	9	8	40	23	1.67	68.0017	0	0	0	0	0	0	0	0	0	0	0.372093	0	0	1	0	1	0	20.0692	0	0	3.68219	1	7	0	0	0	0	0	0	1	0	3.26301	0	1	1	1	1	1
60	1	46	29	36	65	9	9	31	23	1.635	83.866	1	1	0	0	0	0	0	0	0	0	0.391304	0	0	1	0	0	0	23.4369	0	0	4.44932	1	0	0	0	0	0	0	0	0	0	4.44932	1	1	1	1	1	1
63	1	52	34	35	64	9	9	43	27	1.9	88.6267	0	0	0	0	0	0	0	0	0	0	0.346154	0	0	1	0	0	0	26.6698	0	0	4.22466	1	0	0	0	0	0	0	0	0	0	4.22466	1	1	1	1	1	1
54	1	48	29	39	69	9	9	30	13	1.73	85.0779	1	0	1	0	0	0	0	0	0	0	0.375	0	0	1	0	0	0	22.4082	0	0	3.44932	1	0	0	0	0	0	0	0	0	0	3.44932	1	1	1	1	1	1
77	1	45	28	37	67	9	8	36	20	1.72	71.2055	1	1	0	0	0	0	0	0	0	0	0.355556	0	0	1	0	0	0	28.0404	0	0	4.21644	1	0	0	0	0	0	0	0	0	0	4.21644	1	1	1	1	1	1
72	1	44	27	38	69	9	8	40	24	1.62	72.8245	0	1	0	1	0	0	0	0	0	0	0.363636	0	0	1	0	0	0	24.4352	0	0	4.06575	1	0	0	0	0	0	0	0	0	0	4.06575	1	1	1	1	1	1
78	0	44.9	28.4	36.7	66.7	9	8	36.7	22.9	1.64	74.4024	1	1	1	0	0	1	0	0	0	0	0.356347	0	0	1	0	0	0	2.77662	0	0	4.2274	1	0	0	0	0	0	0	0	0	0	4.2274	1	1	1	1	1	1
73	1	46	28	28	54	13	13	42	29	1.85	124.086	0	0	0	1	0	0	0	0	0	0	0.565217	1	1	0	0	0	0	26.5731	0	0	3.79726	1	0	0	0	0	0	0	0	0	0	3.79726	1	1	1	1	1	1
62	0	50	32	36	65	6	7	33	14	1.79	58.1227	1	1	0	0	0	0	0	0	0	0	0.28	0	0	1	0	0	0	28.9341	0	0	3.72877	1	0	0	0	0	0	0	0	0	0	3.72877	1	1	1	1	1	1
88	0	47	28	39	70	8	8	41	36	1.34	90.7903	1	1	1	0	0	1	0	0	0	0	0.340426	0	0	1	0	0	0	22.1836	0	1	3.12055	0	1	1	0	0	0	0	0	0	0	0.906849	0	0	1	1	1	1
52	1	62	39	37	66	11	12	49	33	2.17	144.085	0	0	0	0	0	0	0	0	0	0	0.387097	0	1	0	0	1	0	30.5858	1	0	4.25753	1	0	0	0	0	0	0	0	0	0	4.25753	1	1	1	1	1	1
72	1	38	27	27	54	8	8	35	17	1.59	53.6837	0	0	0	1	0	0	0	0	0	0	0.421053	1	0	1	0	0	0	19.8347	0	0	3.63014	1	0	0	0	0	0	0	0	0	0	3.63014	1	1	1	1	1	1
64	1	51	32	36	66	8	8	37	22	1.95	71.7281	1	1	0	0	0	0	0	0	0	0	0.313725	0	0	1	0	0	0	27.7177	0	0	4.04658	1	0	0	0	0	0	0	0	0	0	4.04658	1	1	1	1	1	1
60	0	47	32	32	60	6	6	31	20	1.61	52.4815	0	1	0	0	0	0	0	0	0	0	0.255319	0	0	1	0	0	0	25.8876	0	0	1.70685	1	0	0	0	0	0	0	0	0	0	1.70685	1	1	1	1	1	1
63	0	44	29	35	64	8	8	42	19	1.72	63.2788	1	1	1	1	0	0	0	0	0	0	0.363636	0	0	1	0	0	0	39.7959	1	0	0.564384	1	0	0	0	0	0	0	0	0	0	0.564384	1	1	1	1	1	1
65	1	45	29	36	66	8	8	35	19	1.7	66.4899	0	1	0	0	0	0	0	0	0	0	0.355556	0	0	1	0	0	0	26.1719	0	0	2.43562	1	0	0	0	0	0	0	0	0	0	2.43562	1	1	1	1	1	1
34	0	48	33	31	59	6	6	30	20	1.6	54.8125	1	0	0	0	0	0	0	0	0	0	0.25	0	0	1	0	0	0	23.634	0	0	2.24384	1	0	0	0	0	0	0	0	0	0	2.24384	1	1	1	1	1	1
72	1	47.8	30.5	36.2	65.7	7.2	8.8	36		1.64	76.3408	0	0	0	1	0	0	0	0	0	0	0.368201	0	0	1	0	0		22.8624	0	0	3.8	1	0	0	0	0	0	0	0	0	0	3.8	1	1	1	1	1	1
76	1	52	32	39	68	8	9	36	43	1.2	130.279	0	1	0	0	0	0	0	0	0	0	0.346154	0	1	0	0	0	1	39.3195	1	0	1.99452	1	0	0	0	0	0	0	0	0	0	1.99452	1	1	1	1	1	1
67	1	43	30	30	57	9	8	23	9	1.6	70.9767	1	1	0	0	0	0	0	0	0	0	0.372093	0	0	1	0	0	0	23.3377	0	1	0.123288	0	0	0	0	0	0	0	0	0	0	0.123288	0	1	1	1	1	1
65	1	42	27	37	67	7	8	32	10	1.6	57.775	1	1	1	1	0	0	0	0	0	0	0.380952	0	0	1	0	0	0	21.7193	0	0	4.25753	1	0	0	0	0	0	0	0	0	0	4.25753	1	1	1	1	1	1
75	1	41	27	34	64	7	7	31	15	1.71	47.4166	0	0	1	0	0	0	0	0	0	0	0.341463	0	0	1	0	0	0	22.5896	0	0	3.87671	1	0	0	0	0	0	0	0	0	0	3.87671	1	1	1	1	1	1
71	0	37	25	33	63	7	7	34	25	1.36	50.1639	0	0	0	1	0	0	0	0	0	0	0.378378	0	0	1	0	1	0	17.4818	0	0	3.81918	1	0	0	0	0	0	0	0	0	0	3.81918	1	1	1	1	1	1
68	0	70	58	16	33	7	8	54	91	1.49	151.394	1	1	0	1	0	1	1	1	0	0	0.228571	0	1	0	1	0	1	20.0288	0	0	3.83014	1	0	0	0	0	0	0	0	0	0	3.83014	1	1	1	1	1	1
80	0	57	34	40	70	9	10	46	33	1.57	134.489	0	1	0	1	0	0	0	0	0	0	0.350877	0	1	0	0	0	0	34.2194	1	0	2.36986	1	0	0	0	0	0	0	0	0	0	2.36986	1	1	1	1	1	1
72	0	40	27	34	63	8	8	41	30	1.54	60.302	0	1	0	1	0	0	0	0	0	0	0.4	0	0	1	0	0	0	24.0344	0	0	4.11507	1	0	0	0	0	0	0	0	0	0	4.11507	1	1	1	1	1	1
46	0	42	26	38	68	7	6	23	13	1.45	52.9541	0	0	0	0	0	0	0	0	0	0	0.285714	0	0	1	0	0	0	18.591	0	0	3.47671	1	0	0	0	0	0	0	0	0	0	3.47671	1	1	1	1	1	1
68	0	45	29	35	65	8	7	30	15	1.44	72.1504	0	0	0	0	0	0	0	0	0	0	0.311111	0	0	1	0	0	0	19.9792	0	1	3.63562	0	0	0	0	0	0	0	0	0	0	3.63562	0	1	1	1	1	1
93	0	39	28	29	56	9	9	33	27	1.26	83.1173	0	1	0	1	0	0	0	0	0	0	0.461538	1	0	1	0	0	0	22.5793	0	1	2.71233	0	0	0	0	0	0	0	0	0	0	2.71233	0	1	1	1	1	1
64	1	45	28	38	68	9	9	31	13.7	1.78	74.283	1	0	1	0	0	0	0	0	0	0	0.4	0	0	1	0	0	0	22.913	0	0	4.46849	1	0	0	0	0	0	0	0	0	0	4.46849	1	1	1	1	1	1
87	1	61	52	16	32	8	7	31	25	1.38	127.812	1	1	1	1	0	0	1	0	0	0	0.229508	0	1	0	1	0	0	16.8242	0	1	0.030137	0	0	0	0	0	0	0	0	0	0	0.030137	0	1	1	1	1	1
83	0	43	37	37	67	7	7	36	28	1.51	58.2327	0	0	1	1	0	0	0	0	0	0	0.325581	0	0	1	0	0	0	23.3244	0	0	4.39178	1	0	0	0	0	0	0	0	0	0	4.39178	1	1	1	1	1	1
83	0	39	26	33	62	9	8	35	15	1.45	66.7308	0	0	0	1	0	0	0	0	0	0	0.410256	0	0	1	0	0	0	24.1965	0	0	2.68493	1	0	0	0	0	0	0	0	0	0	2.68493	1	1	1	1	1	1
77	1	43	28	36	66	7	7	43	30	1.79	49.1237	1	1	1	1	0	0	0	0	0	0	0.325581	0	0	1	0	0	0	27.7391	0	0	4.19178	1	0	0	0	0	0	0	0	0	0	4.19178	1	1	1	1	1	1
70	1	46	33	29	56	9	8	38	20	1.75	72.6035	0	1	0	0	0	0	0	0	0	0	0.347826	0	0	1	0	0	0	23.3844	0	0	0.441096	1	0	0	0	0	0	0	0	0	0	0.441096	1	1	1	1	1	1
62	1	55	35	36	65	7	8	35	20	2.09	70.3122	0	1	1	1	0	0	1	0	0	0	0.290909	0	0	1	0	0	0	23.4835	0	0	3.57534	1	0	0	0	0	0	0	0	0	0	3.57534	1	1	1	1	1	1
80	1	48	26	39	70	10	10	38	27	1.75	96.9117	1	1	1	0	0	0	0	0	0	0	0.416667	0	0	1	0	0	0	26.3465	0	0	1.30685	1	0	0	0	0	0	0	0	0	0	1.30685	1	1	1	1	1	1
85	0	50	33	35	64	9	8	35	23.8	1.62	90.2688	1	1	0	0	0	0	0	0	0	0	0.32	0	0	1	0	0	0	32.8392	1	0	0.978082	1	0	0	0	0	0	0	0	0	0	0.978082	1	1	1	1	1	1
63	1	46	29	37	67	7	7	35	14	1.87	52.7963	0	1	0	0	0	0	0	0	0	0	0.304348	0	0	1	0	0	0	22.7708	0	1	1.04658	0	0	0	0	0	0	0	0	0	0	1.04658	0	1	1	1	1	1
71	1	47	33	31	58	7	6	27	15	1.59	58.6993	0	1	0	1	0	0	1	0	0	0	0.255319	0	0	1	0	0	0	22.3438	0	0	3.55616	1	7	0	0	0	0	0	0	1	0	3.52877	0	1	1	1	1	1
71	0	50	34	32	59	8	8	53		1.477	91.5351	0	1	0	0	0	0	0	0	0	0	0.32	0	0	1	0	1		25.1096	0	1	0.106849	0	0	0	0	0	0	0	0	0	0	0.106849	0	1	1	1	1	1
74	0	37	25	30	59	7	7	22		1.11	61.4621	0	0	0	0	0	0	0	0	0	0	0.378378	0	0	1	0	0		14.6706	0	0	2.28493	1	0	0	0	0	0	0	0	0	0	2.28493	1	1	1	1	1	1
27	0	51	33	35	64	6	6	34	24	1.58	61.819	0	1	0	0	0	0	0	0	0	0	0.235294	0	0	1	0	0	0	23.5304	0	0	4.18356	1	0	0	0	0	0	0	0	0	0	4.18356	1	1	1	1	1	1
73	1	40	27	33	62	8	8	36	25	1.44	64.4897	1	0	1	0	0	0	0	0	0	0	0.4	0	0	1	0	0	0	17.3604	0	0	1.36164	1	0	0	0	0	0	0	0	0	0	1.36164	1	1	1	1	1	1
76	0	43	27	37	67	8	7	39	30	1.44	66.7944	0	0	0	1	0	0	0	0	0	0	0.325581	0	0	1	0	0	0	23.74	0	0	0.279452	1	0	0	0	0	0	0	0	0	0	0.279452	1	1	1	1	1	1
82	0	40	30	25	50	11	9	34	34	1.2	105.387	1	1	1	1	0	1	0	0	0	0	0.45	1	1	0	0	1	0	16.8789	0	1	0.213699	0	1	1	0	0	0	0	0	0	0	0.191781	0	0	1	1	1	1
69	1	54	34	39	68	9	10	43	41	1.85	104.137	1	1	1	1	0	1	0	0	0	0	0.37037	0	0	1	0	1	0	20.725	0	1	1.10685	0	0	0	0	0	0	0	0	0	0	1.10685	0	1	1	1	1	1
67	0	42	28	34	63	7	7	36	37	1.36	62.1117	0	0	0	0	0	0	0	0	0	0	0.333333	0	0	1	0	1	0	18.6115	0	0	1.24658	1	0	0	0	0	0	0	0	0	0	1.24658	1	1	1	1	1	1
62	0	45	28	37	67	8	8	37	16	1.52	74.3637	0	1	1	0	0	0	0	0	0	0	0.355556	0	0	1	0	0	0	21.9076	0	0	3.6137	1	0	0	0	0	0	0	0	0	0	3.6137	1	1	1	1	1	1
80	1	47	32	33	61	9	9	28	10.6	1.76	80.7431	0	1	0	1	0	0	0	0	0	0	0.382979	0	0	1	0	0	0	23.7387	0	0	3.50959	1	0	0	0	0	0	0	0	0	0	3.50959	1	1	1	1	1	1
54	1	62	53	16	32	10	10	39	24	1.78	146.32	1	1	0	1	0	1	0	0	0	0	0.322581	0	1	0	1	0	0	24.7409	0	0	3.93151	1	1	1	0	0	0	0	0	0	0	1.15068	0	0	1	1	1	1
57	0	43	28	35	65	8	8	28	17	1.58	66.2823	1	0	0	0	0	0	0	0	0	0	0.372093	0	0	1	0	0	0	21.6041	0	1	0.147945	0	0	0	0	0	0	0	0	0	0	0.147945	0	1	1	1	1	1
36	0	50	32	36	65	5	6	30	21	1.43	59.3348	0	0	0	0	0	0	0	0	0	0	0.24	0	0	1	0	0	0	18.662	0	0	3.06849	1	0	0	0	0	0	0	0	0	0	3.06849	1	1	1	1	1	1
78	1	52	36	31	58	6	7	26	12	1.56	71.4761	0	1	1	1	0	0	1	0	0	0	0.269231	0	0	1	0	0	0	17.3313	0	0	3.33699	1	0	0	0	0	0	0	0	0	0	3.33699	1	1	1	1	1	1
65	0	47	29	38	69	8	8	36	28	1.26	96.5547	0	1	0	1	0	0	1	0	0	0	0.340426	0	1	0	0	0	0	18.5108	0	0	3.95068	1	0	0	0	0	0	0	0	0	0	3.95068	1	1	1	1	1	1
76	1	50.1	32.1	35.9	65	12	11.2	44	27	1.73	128.927	1	1	1	0	0	1	0	0	0	0	0.447106	1	1	0	0	0	0	28.0843	0	1	1.9726	0	0	0	0	0	0	0	0	0	0	1.9726	0	1	1	1	1	1
70	0	39	26	33	62	7	8	33		1.535	53.1969	0	1	0	0	0	0	0	0	0	0	0.410256	0	0	1	0	0		21.551	0	0	3.54521	1	0	0	0	0	0	0	0	0	0	3.54521	1	1	1	1	1	1
75	1	41.2	28.4	31.1	59.3	7.4	7.1	24	15	1.68	50.9476	1	1	0	1	0	0	0	0	0	0	0.34466	0	0	1	0	0	0	18.9292	0	1	2.5726	0	0	0	0	0	0	0	0	0	0	2.5726	0	1	1	1	1	1
77	1	47.9	34.2	28.6	55	10	9	31.1	26.6	1.574	100.177	0	1	0	0	0	0	0	0	0	1	0.375783	0	0	1	0	1	0	18.6453	0	0	0.161644	1	7	0	0	0	0	0	0	1	0	0.169863	0	1	1	1	1	1
72	1	44	31	31	59	8	7	37	31	1.79	55.8675	0	1	1	0	0	0	0	0	0	0	0.318182	0	0	1	0	1	0	25.0995	0	0	3.50685	1	0	0	0	0	0	0	0	0	0	3.50685	1	1	1	1	1	1
68	0	43	27	36	65	8	7	30	15	1.51	63.698	0	0	0	0	0	0	0	0	0	0	0.325581	0	0	1	0	0	0	25.6745	0	1	1.27945	0	0	0	0	0	0	0	0	0	0	1.27945	0	1	1	1	1	1
62	0	42	26	37	67	8	7	31	17	1.47	62.8843	0	0	0	0	0	0	0	0	0	0	0.333333	0	0	1	0	0	0	23.5556	0	0	3.81644	1	0	0	0	0	0	0	0	0	0	3.81644	1	1	1	1	1	1
17	0	38	24	36	67	7	6	29		1.455	44.4761	0	0	0	0	0	0	0	0	0	0	0.315789	0	0	1	0	0		26.6909	0	0	0	1	0	0	0	0	0	0	0	0	0	0	1	1	1	1	1	1
76	0	32	24	31	60	5	5	25		1.59	21.6219	0	1	0	0	0	0	0	0	0	0	0.3125	0	0	1	0	1		26.1427	0	1	0.389041	0	0	0	0	0	0	0	0	0	0	0.389041	0	1	1	1	1	1
71	0	48	30	38	68	8	9	39	22	1.67	81.7222	0	1	1	0	0	0	0	0	0	0	0.375	0	0	1	0	0	0	23.0518	0	0	1.45753	1	0	0	0	0	0	0	0	0	0	1.45753	1	1	1	1	1	1
68	1	45	28	38	68	8	8	40	20	1.76	64.2232	0	1	0	0	0	0	0	0	0	0	0.355556	0	0	1	0	0	0	23.1084	0	0	3.07397	1	0	0	0	0	0	0	0	0	0	3.07397	1	1	1	1	1	1
80	0	44	28	36	65	8	8	27	13	1.57	69.3245	0	0	0	0	0	0	0	0	0	0	0.363636	0	0	1	0	0	0	24.8777	0	0	3.14247	1	0	0	0	0	0	0	0	0	0	3.14247	1	1	1	1	1	1
89	1	53	43	19	39	9	10	41	40	1.53	122.011	1	1	0	0	0	0	0	0	0	0	0.377358	0	1	0	1	0	0	22.8928	0	0	1.10959	1	0	0	0	0	0	0	0	0	0	1.10959	1	1	1	1	1	1
75	1	61	37	38	68	11	10	43	26	1.57	171.905	0	1	0	0	0	1	0	0	0	1	0.327869	0	1	0	0	0	0	23.1247	0	0	3.8137	1	2	0	1	0	0	0	0	0	0	3.20548	0	1	0	1	1	1
74	0	49	31	36	65	8	7	34	20	1.53	78.5755	0	1	0	1	0	1	0	0	0	0	0.285714	0	0	1	0	0	0	24.0079	0	0	3.70411	1	0	0	0	0	0	0	0	0	0	3.70411	1	1	1	1	1	1
81	1	57	38	34	62	8	8	45	41.8	1.71	99.1709	0	1	1	0	0	1	0	0	0	0	0.280702	0	0	1	0	0	0	24.1672	0	0	3.93699	1	0	0	0	0	0	0	0	0	0	3.93699	1	1	1	1	1	1
76	1	47	30	36	66	10	9	34	14	1.77	86.337	0	0	0	0	0	0	0	0	0	0	0.382979	0	0	1	0	0	0	24.093	0	0	4.08493	1	0	0	0	0	0	0	0	0	0	4.08493	1	1	1	1	1	1
46	1	46	31	34	62	8	8	33	13	1.83	64.1016	0	0	1	0	0	0	0	0	0	0	0.347826	0	0	1	0	0	0	27.2173	0	0	3.68767	1	0	0	0	0	0	0	0	0	0	3.68767	1	1	1	1	1	1
64	1	43	28	35	65	9	8	34	24	1.67	68.0017	0	1	0	0	0	0	0	0	0	0	0.372093	0	0	1	0	0	0	25	0	0	4.07945	1	0	0	0	0	0	0	0	0	0	4.07945	1	1	1	1	1	1
40	0	44	30	33	61	8	8	32	17	1.83	59.4751	1	0	0	0	0	1	0	0	0	0	0.363636	0	0	1	0	0	0	28.9811	0	0	4.07123	1	0	0	0	0	0	0	0	0	0	4.07123	1	1	1	1	1	1
68	0	47	32	32	60	8	9	37	23	1.58	83.3694	1	1	1	0	0	0	0	0	0	0	0.382979	0	0	1	0	0	0	26.8352	0	0	3.55068	1	0	0	0	0	0	0	0	0	0	3.55068	1	1	1	1	1	1
62	1	49	32	34	63	11	10	39	26	1.97	95.1739	1	1	1	1	0	1	0	0	0	0	0.408163	0	0	1	0	0	0	26.449	0	0	3.38082	1	3	0	0	1	0	0	0	0	0	0.564384	0	1	1	0	1	1
89	1	48	29	40	70	9	9	47	30	1.687	87.2464	1	0	0	0	1	0	0	0	0	1	0.375	0	0	1	0	0	0	24.5618	0	0	4.33699	1	0	0	0	0	0	0	0	0	0	4.33699	1	1	1	1	1	1
83	0	48	31	35	64	7	6	31	22	1.24	78.0937	0	1	0	1	0	0	0	1	0	1	0.25	0	0	1	0	1	0	18.3256	0	0	0.30137	1	0	0	0	0	0	0	0	0	0	0.30137	1	1	1	1	1	1
66	0	38	26	32	61	7	8	30	18	1.25	62.5702	1	1	0	0	0	0	0	0	0	0	0.421053	1	0	1	0	0	0	16.6659	0	0	4.36986	1	0	0	0	0	0	0	0	0	0	4.36986	1	1	1	1	1	1
69	1	41.3	28	32.2	60.8	9	8	26.5	13.9	1.66	64.0094	0	1	0	0	0	0	0	0	0	0	0.387409	0	0	1	0	0	0	21.5924	0	0	2.93425	1	0	0	0	0	0	0	0	0	0	2.93425	1	1	1	1	1	1
88	0	39	27	31	59	8	9	45	46	1.47	65.8229	1	1	0	1	0	0	0	0	0	0	0.461538	1	0	1	0	1	1	20.8117	0	0	4.03562	1	3	0	0	1	0	0	0	0	0	3.85205	0	1	1	0	1	1
76	1	49	31	37	66	10	10	37	26	1.769	99.1725	1	1	0	1	0	0	0	0	0	0	0.408163	0	0	1	0	0	0	21.9713	0	0	4.40274	1	0	0	0	0	0	0	0	0	0	4.40274	1	1	1	1	1	1
69	1	46.8	32.6	30.3	57.6	10	11	40.8	41.8	1.94	89.703	1	1	0	0	0	0	0	0	0	0	0.470085	1	0	1	0	1	0	26.1493	0	0	4.31233	1	1	1	0	0	0	0	0	0	0	3.12329	0	0	1	1	1	1
81	0	54	43	20	41	8	7	41	27	1.48	96.1554	1	1	0	1	0	0	1	0	0	0	0.259259	0	1	0	1	0	0	29.2601	0	0	4.23836	1	0	0	0	0	0	0	0	0	0	4.23836	1	1	1	1	1	1
82	1	49	34	28	54	9	9	28	21	1.63	93.4671	1	0	0	0	0	0	0	0	0	0	0.367347	0	0	1	0	0	0	22.4813	0	0	4.28767	1	0	0	0	0	0	0	0	0	0	4.28767	1	1	1	1	1	1
73	1	50	34	33	61	8	9	43	38	1.66	88.0936	1	1	0	1	0	0	0	0	0	0	0.36	0	0	1	0	1	0	20.5499	0	0	4.33425	1	0	0	0	0	0	0	0	0	0	4.33425	1	1	1	1	1	1
80	1	42.5	28.5	32.9	61.8	7	6.9	28		1.644	51.945	0	1	0	0	0	0	0	0	0	0	0.324706	0	0	1	0	0		24.1797	0	1	0.989041	0	8	0	0	0	0	0	0	0	1	0.323288	0	1	1	1	1	1
83	0	45.7	29.8	34.8	64.1	9	8	35	54.6	1.22	103.01	1	0	0	0	0	0	0	0	0	0	0.350109	0	1	0	0	1	1	16.8887	0	0	0.728767	1	0	0	0	0	0	0	0	0	0	0.728767	1	1	1	1	1	1
58	1	50	35	30	57	11	11	36	19.3	1.8	114.746	0	1	0	1	0	0	0	0	0	0	0.44	1	0	1	0	0	0	3.07787	0	0	4.44658	1	0	0	0	0	0	0	0	0	0	4.44658	1	1	1	1	1	1
56	1	42	28	33	62	9	9	35	14	2.08	56.7651	0	1	1	1	0	1	1	0	0	0	0.428571	1	0	1	0	0	0	25.2083	0	0	4.0274	1	0	0	0	0	0	0	0	0	0	4.0274	1	1	1	1	1	1
71	1	49	31	37	67	8	8	37	26	1.67	78.2064	1	1	0	0	0	1	0	0	0	0	0.326531	0	0	1	0	0	0	22.9591	0	0	3.89315	1	0	0	0	0	0	0	0	0	0	3.89315	1	1	1	1	1	1
52	0	47	31	33	62	6	6	27	14	1.51	55.9571	0	0	0	0	0	0	0	0	0	0	0.255319	0	0	1	0	0	0	19.052	0	0	3.7726	1	0	0	0	0	0	0	0	0	0	3.7726	1	1	1	1	1	1
60	1	53	35	34	62	9	9	36	16	1.79	97.1603	0	1	0	0	0	0	0	0	0	0	0.339623	0	0	1	0	0	0	24.1588	0	0	0.153425	1	0	0	0	0	0	0	0	0	0	0.153425	1	1	1	1	1	1
71	0	38	24	37	68	8	8	32		1.74	49.0558	0	0	1	1	0	0	0	0	0	0	0.421053	1	0	1	0	0		24.6097	0	0	3.53151	1	0	0	0	0	0	0	0	0	0	3.53151	1	1	1	1	1	1
73	1	40	26	35	65	12	11	26	22	1.39	111.361	0	1	0	0	0	1	0	0	0	0	0.55	1	0	1	0	0	0	16.4062	0	1	1.50137	0	0	0	0	0	0	0	0	0	0	1.50137	0	1	1	1	1	1
65	1	48	31	35	64	6	8	40	24	1.79	59.3726	1	1	0	1	0	0	0	0	0	0	0.333333	0	0	1	0	0	0	27.9431	0	0	3.9589	1	0	0	0	0	0	0	0	0	0	3.9589	1	1	1	1	1	1
82	1	43	28	35	65	7	6	37	34	1.47	54.3968	0	1	1	1	0	0	0	0	0	0	0.27907	0	0	1	0	1	0	22.5069	0	0	4.33425	1	0	0	0	0	0	0	0	0	0	4.33425	1	1	1	1	1	1
88	1	46	30	35	64	9	10	38	22	1.74	84.773	0	1	1	1	0	0	0	0	0	0	0.434783	1	0	1	0	0	0	0.801154	0	0	0.641096	1	0	0	0	0	0	0	0	0	0	0.641096	1	1	1	1	1	1
44	1	50	32	35	65	8	8	30	15	1.62	83.4551	0	0	0	0	0	0	0	0	0	0	0.32	0	0	1	0	0	0	20.9366	0	0	3.73151	1	0	0	0	0	0	0	0	0	0	3.73151	1	1	1	1	1	1
51	0	40	23	42	74	8	7	41	21	1.79	47.5847	0	1	0	0	0	0	0	0	0	0	0.35	0	0	1	0	0	0	24.1588	0	0	4.33425	1	0	0	0	0	0	0	0	0	0	4.33425	1	1	1	1	1	1
49	1	55	40	27	53	11	11	41	27	2.07	116.624	1	1	1	1	0	1	0	0	0	0	0.4	0	1	0	0	0	0	28.0899	0	0	3.9863	1	6	0	0	0	0	0	1	0	0	4.2	0	1	1	1	0	1
59	1	50	38	26	50	7	7	28	13	1.69	67.5174	0	0	1	0	0	0	0	0	0	0	0.28	0	0	1	0	0	0	20.7612	0	0	1.16986	1	0	0	0	0	0	0	0	0	0	1.16986	1	1	1	1	1	1
89	0	50	33	35	64	10	9	42	39	1.52	111.395	0	1	1	0	0	0	0	0	0	0	0.36	0	1	0	0	0	0	26.1249	0	0	4.33425	1	0	0	0	0	0	0	0	0	0	4.33425	1	1	1	1	1	1
70	1	46	33	27	53	9	8	34	17	1.76	72.191	1	1	0	1	0	1	1	0	0	0	0.347826	0	0	1	0	0	0	14.5159	0	0	4.2	1	0	0	0	0	0	0	0	0	0	4.2	1	1	1	1	1	1
64	0	42	28	33	62	7	6	31	18	1.47	52.2336	0	0	0	0	0	0	0	0	0	0	0.285714	0	0	1	0	0	0	22.5069	0	0	1.11233	1	0	0	0	0	0	0	0	0	0	1.11233	1	1	1	1	1	1
45	1	48	33	31	58	9	8	40	25	1.69	80.7551	0	0	1	0	0	0	0	0	0	0	0.333333	0	0	1	0	0	0	21.8724	0	0	4.36164	1	0	0	0	0	0	0	0	0	0	4.36164	1	1	1	1	1	1
87	1	35	24	32	61	10	9	24	9	1.56	61.1145	0	1	1	0	0	0	1	0	0	0	0.514286	1	0	1	0	0	0	20.8325	0	0	3.83288	1	0	0	0	0	0	0	0	0	0	3.83288	1	1	1	1	1	1
63	0	39	26	33	63	7	7	27	12	1.45	51.3882	0	0	0	1	0	0	0	0	0	0	0.358974	0	0	1	0	0	0	22.6667	0	0	0	1	0	0	0	0	0	0	0	0	0	0	1	1	1	1	1	1
77	1	67	60	11	22	8	8	40	39	1.69	133.428	1	1	1	1	0	1	0	0	0	0	0.238806	0	1	0	1	0	0	22.4996	0	1	3.30959	0	1	1	0	0	0	0	0	0	0	0.893151	0	0	1	1	1	1
81	0	42	27	36	65	8	8	38	31	1.4	71.9233	0	1	1	1	0	0	0	0	0	0	0.380952	0	0	1	0	0	0	20.8889	0	0	4.12329	1	0	0	0	0	0	0	0	0	0	4.12329	1	1	1	1	1	1
68	1	51	35	32	60	9	7	40	24	1.76	79.4715	1	0	0	0	0	1	0	0	0	0	0.27451	0	0	1	0	0	0	21.6333	0	0	4.2	1	4	0	0	0	1	0	0	0	0	0.569863	0	1	1	1	0	0
44	0	46	30	35	64	8	7	28	12	1.5	71.9102	1	0	0	0	0	0	0	0	0	0	0.304348	0	0	1	0	0	0	18.9036	0	0	3.86027	1	0	0	0	0	0	0	0	0	0	3.86027	1	1	1	1	1	1
68	1	45.7	30.6	33	61.7	8	8	45.5	44.7	2	58.0078	1	0	1	1	0	0	0	0	0	0	0.350109	0	0	1	0	1	1	26.7949	0	0	3.41644	1	0	0	0	0	0	0	0	0	0	3.41644	1	1	1	1	1	1
68	0	40	26	36	67	6	6	30	14	1.36	46.8665	0	1	1	1	0	0	0	0	0	0	0.3	0	0	1	0	0	0	17.9204	0	0	4.12877	1	0	0	0	0	0	0	0	0	0	4.12877	1	1	1	1	1	1
62	1	54	34	38	68	8	8	40	17	1.76	87.7083	0	1	0	0	0	0	0	0	0	0	0.296296	0	0	1	0	0	0	29.2969	0	0	3.77808	1	0	0	0	0	0	0	0	0	0	3.77808	1	1	1	1	1	1
35	0	47	31	35	65	5	6	30	14	1.44	52.7452	0	0	0	0	0	0	0	0	0	0	0.255319	0	0	1	0	0	0	19.313	0	0	0.0986301	1	0	0	0	0	0	0	0	0	0	0.0986301	1	1	1	1	1	1
35	0	52	37	29	56	8	8	32	21	1.43	101.134	0	0	0	0	0	0	0	0	0	1	0.307692	0	1	0	0	0	0	27.1771	0	0	4.43836	1	0	0	0	0	0	0	0	0	0	4.43836	1	1	1	1	1	1
71	1	55	34	38	67	8	8	36	29	1.57	101.502	0	1	1	0	0	0	0	0	0	0	0.290909	0	0	1	0	0	0	19.4674	0	0	3.95616	1	0	0	0	0	0	0	0	0	0	3.95616	1	1	1	1	1	1
32	0	50.2	33	34.3	62.9	5	7	28.5	14.6	1.57	60.4851	0	0	0	0	0	0	0	0	0	0	0.278884	0	0	1	0	0	0	22.6326	0	0	1.09041	1	0	0	0	0	0	0	0	0	0	1.09041	1	1	1	1	1	1
66	0	40	26	34	64	9	8	35	19	1.43	70.5127	0	1	1	0	0	0	0	0	0	0	0.4	0	0	1	0	0	0	22.2222	0	0	3.66027	1	0	0	0	0	0	0	0	0	0	3.66027	1	1	1	1	1	1
76	1	61	40	33	61	10	10	43	27	1.87	135.461	1	0	0	0	0	0	0	0	0	0	0.327869	0	1	0	0	0	0	26.2976	0	0	4.26027	1	0	0	0	0	0	0	0	0	0	4.26027	1	1	1	1	1	1
42	1	58	46	21	42	10	9	47	27	2.5	87.0011	1	1	1	1	0	1	0	0	0	0	0.310345	0	0	1	1	0	0	37.2875	1	0	4.38082	1	0	0	0	0	0	0	0	0	0	4.38082	1	1	1	1	1	1
64	1	53	37	30	57	13	9	37		1.77	128.325	1	1	1	0	0	1	0	0	0	0	0.339623	0	1	0	0	0		23.4586	0	0	4.45205	1	7	0	0	0	0	0	0	1	0	1.80548	0	1	1	1	1	1
76	1	38	26	33	62	9	9	38	28	1.7	59.0939	0	1	1	1	0	0	0	0	0	0	0.473684	1	0	1	0	1	0	23.7954	0	0	4.40548	1	0	0	0	0	0	0	0	0	0	4.40548	1	1	1	1	1	1
66	0	48	34	29	55	9	7	43	33	1.64	76.8853	1	1	1	1	0	1	1	0	0	0	0.291667	0	0	1	0	0	0	34.7206	1	0	3.97534	1	0	0	0	0	0	0	0	0	0	3.97534	1	1	1	1	1	1
59	1	56	37	35	63	9	9	45	29	1.83	104.39	1	1	0	0	0	1	0	0	0	0	0.321429	0	0	1	0	0	0	25.8645	0	0	3.69589	1	0	0	0	0	0	0	0	0	0	3.69589	1	1	1	1	1	1
82	1	55.2	49.8	9.8	21.3	11	11	27.8		1.487	163.325	1	1	1	1	1	1	0	0	0	0	0.398551	0	1	0	1	1		20.0288	0	0	2.05753	1	1	1	0	0	0	0	0	0	0	0.150685	0	0	1	1	1	1
65	1	50	36	28	55	9	9	53	49	1.69	93.2592	0	1	0	1	0	1	0	0	0	0	0.36	0	0	1	0	1	1	24.8057	0	1	3.80274	0	0	0	0	0	0	0	0	0	0	3.80274	0	1	1	1	1	1
62	1	45	31	31	59	8	7	23	10	1.82	57.086	0	0	0	0	0	0	0	0	0	0	0.311111	0	0	1	0	0	0	19.0194	0	0	4.14247	1	0	0	0	0	0	0	0	0	0	4.14247	1	1	1	1	1	1
77	1	46	28	39	70	8	8	28		1.648	71.1808	1	0	0	0	0	0	0	0	0	0	0.347826	0	0	1	0	0		22.7107	0	0	0.564384	1	0	0	0	0	0	0	0	0	0	0.564384	1	1	1	1	1	1
83	1	64	51	20	41	8	8	51	33	1.87	111.166	1	1	0	1	0	1	0	1	0	0	0.25	0	0	1	1	1	0	24.1115	0	0	0.30411	1	1	1	0	0	0	0	0	0	0	0.0767123	0	0	1	1	1	1
72	1	47.6	31.3	31.3	58.9	8	8	46.3	45.6	1.75	71.0338	1	1	0	1	0	0	0	0	0	0	0.336134	0	0	1	0	0	1	23.0384	0	0	4.32603	1	0	0	0	0	0	0	0	0	0	4.32603	1	1	1	1	1	1
68	1	46	30	36	65	8	9	39	23	1.61	78.9169	0	1	0	0	0	0	0	0	0	0	0.391304	0	0	1	0	0	0	24.0346	0	0	1.85479	1	0	0	0	0	0	0	0	0	0	1.85479	1	1	1	1	1	1
67	0	47	33	30	57	8	8	37	21	1.58	76.9993	0	0	0	1	0	0	0	0	0	0	0.340426	0	0	1	0	0	0	25.2994	0	0	4.10411	1	0	0	0	0	0	0	0	0	0	4.10411	1	1	1	1	1	1
64	1	46	31	32	60	7	7	33	14	1.72	57.4006	1	1	1	0	0	0	0	0	0	0	0.304348	0	0	1	0	0	0	23.5883	0	0	2.99452	1	0	0	0	0	0	0	0	0	0	2.99452	1	1	1	1	1	1
71	1	49	31	37	67	9	9	45	33	1.61	94.6282	1	1	0	0	0	0	0	0	0	0	0.367347	0	0	1	0	0	0	26.5643	0	0	4.2137	1	0	0	0	0	0	0	0	0	0	4.2137	1	1	1	1	1	1
79	1	62	49	20	41	7	6	43	40	1.65	92.5525	1	0	1	1	0	0	1	0	0	0	0.193548	0	0	1	1	0	0	23.2434	0	0	4.20274	1	1	1	0	0	0	0	0	0	0	3.82192	0	0	1	1	1	1
79	0	44	29	33	62	8	8	36	28	1.35	80.6219	0	1	0	1	0	1	0	0	0	0	0.363636	0	0	1	0	0	0	17.9418	0	0	0.0547945	1	0	0	0	0	0	0	0	0	0	0.0547945	1	1	1	1	1	1
68	0	37	24	35	65	7	6	24	14	1.32	46.8616	0	0	0	0	0	0	0	0	0	0	0.324324	0	0	1	0	0	0	19.8991	0	0	4.13699	1	0	0	0	0	0	0	0	0	0	4.13699	1	1	1	1	1	1
82	0	44	28	37	66	8	7	47	50	1.35	74.0762	0	1	0	1	0	0	0	0	1	0	0.318182	0	0	1	0	0	1	23.8048	0	0	0.460274	1	0	0	0	0	0	0	0	0	0	0.460274	1	1	1	1	1	1
63	1	48	32	34	62	8	9	34	14	1.76	77.5432	0	1	1	0	0	0	0	0	0	0	0.375	0	0	1	0	0	0	24.4473	0	0	3.60822	1	0	0	0	0	0	0	0	0	0	3.60822	1	1	1	1	1	1
84	0	41	26	35	65	8	9	40		1.4	74.9939	0	1	0	0	0	1	0	0	0	0	0.439024	1	0	1	0	0		21.383	0	0	4.16986	1	0	0	0	0	0	0	0	0	0	4.16986	1	1	1	1	1	1
49	1	52	34	33	62	7	8	52		2.03	65.6402	0	1	0	0	0	1	0	0	0	0	0.307692	0	0	1	0	0		27.4406	0	0	4.25479	1	0	0	0	0	0	0	0	0	0	4.25479	1	1	1	1	1	1
74	0	52	40	22	44	13	8	51	55	1.51	136.872	0	1	0	1	0	1	0	0	0	1	0.307692	0	1	0	1	1	1	26.4792	0	0	0.479452	1	0	0	0	0	0	0	0	0	0	0.479452	1	1	1	1	1	1
78	1	52	32	38	68	13	8	37	27.7	1.72	120.161	0	0	0	0	0	0	0	0	0	0	0.307692	0	1	0	0	0	0	22.3214	0	0	4.14247	1	0	0	0	0	0	0	0	0	0	4.14247	1	1	1	1	1	1
[truncated: 2,445 more rows]
[truncated: 14 more columns]
